# Supplementary material for: Helicobacter pylori Eradication Causes Perturbation of the Human Gut Microbiome in Young Adults
Source: PLoS One. 2016 Mar 18;11(3):e0151893. doi: 10.1371/journal.pone.0151893 (PMC4798770; doi:10.1371/journal.pone.0151893)
Supplement: S1 File — (XLSX) [file pone.0151893.s003.xlsx]

## Sheet: StoolMetagenomics_BaselineVS6M
#SampleID	B.C002	B.C003	B.C005	B.C008	B.C009	B.C017	B.C019	B.C020	B.C033	B.C034	B.C037	B.C039	B.C041	B.C042	B.C048	B.C050	B.C053	M6.C002	M6.C003	M6.C005	M6.C008	M6.C009	M6.C017	M6.C019	M6.C020	M6.C033	M6.C034	M6.C037	M6.C039	M6.C041	M6.C042	M6.C048	M6.C050	M6.C053
BarcodeSequence
LinkerPrimerSequence
TimePoint	Baseline	Baseline	Baseline	Baseline	Baseline	Baseline	Baseline	Baseline	Baseline	Baseline	Baseline	Baseline	Baseline	Baseline	Baseline	Baseline	Baseline	6thMonth	6thMonth	6thMonth	6thMonth	6thMonth	6thMonth	6thMonth	6thMonth	6thMonth	6thMonth	6thMonth	6thMonth	6thMonth	6thMonth	6thMonth	6thMonth	6thMonth
InputFileName	C002B	C003B	C005B	C008B	C009B	C017B	C019B	C020B	C033B	C034B	C037B	C039B	C041B	C042B	C048B	C050B	C053B	C002M6	C003M6	C005M6	C008M6	C009M6	C017M6	C019M6	C020M6	C033M6	C034M6	C037M6	C039M6	C041M6	C042M6	C048M6	C050M6	C053M6
Description	Baseline__I.D._C002	Baseline__I.D._C003	Baseline__I.D._C005	Baseline__I.D._C008	Baseline__I.D._C009	Baseline__I.D._C017	Baseline__I.D._C019	Baseline__I.D._C020	Baseline__I.D._C033	Baseline__I.D._C034	Baseline__I.D._C037	Baseline__I.D._C039	Baseline__I.D._C041	Baseline__I.D._C042	Baseline__I.D._C048	Baseline__I.D._C050	Baseline__I.D._C053	6thMonth__I.D._C002	6thMonth__I.D._C003	6thMonth__I.D._C005	6thMonth__I.D._C008	6thMonth__I.D._C009	6thMonth__I.D._C017	6thMonth__I.D._C019	6thMonth__I.D._C020	6thMonth__I.D._C033	6thMonth__I.D._C034	6thMonth__I.D._C037	6thMonth__I.D._C039	6thMonth__I.D._C041	6thMonth__I.D._C042	6thMonth__I.D._C048	6thMonth__I.D._C050	6thMonth__I.D._C053
Unassigned;Other;Other;Other;Other;Other;Other	0.0123828	0.01016	0.00416788	0.0213416	0.0208252	0.0274949	0.0169091	0.0244657	0.0100068	0.0146546	0.0320976	0.0327396	0.0447274	0.0147583	0.0313001	0.0123027	0.0262332	0.0152387	0.0181908	0.0207949	0.0228567	0.0270966	0.0125425	0.0323272	0.0325443	0.0190794	0.0164242	0.0320587	0.0174172	0.0540003	0.0327196	0.0214064	0.0230265	0.018248
k__Archaea;p__Euryarchaeota;c__Methanobacteria;o__Methanobacteriales;f__Methanobacteriaceae;g__Methanobrevibacter;s__	0.000149867	0	0	0	0	2.34132e-05	0.0020365	0	0	0	0	0	0.00458275	0	0	0	0.000122585	1.28597e-05	0	0	7.70363e-06	0	8.1817e-06	9.42116e-05	0	0.000512845	0	0	0	0.000827555	0	0	0	1.38715e-05
k__Archaea;p__Euryarchaeota;c__Methanobacteria;o__Methanobacteriales;f__Methanobacteriaceae;g__Methanosphaera;s__	0	0	0	0	0	0	0	0	0	0	0	0	0.000112116	0	0	0	0	0	0	0	0	0	0	0	0	0	0	0	0	0	0	0	0	0
k__Bacteria;Other;Other;Other;Other;Other;Other	0	0	0	4.89937e-06	0.00025238	7.80439e-06	0	0	0	0	0	1.09975e-05	7.00727e-06	0	7.09915e-06	0	6.81027e-06	5.14387e-05	2.47125e-06	0	0	1.84143e-05	0	0	3.097e-05	0	5.10386e-06	0	0	0	0	0	1.40964e-05	6.93577e-06
k__Bacteria;p__Actinobacteria;c__Actinobacteria;o__Actinomycetales;Other;Other;Other	0	0	0	0	0	0	1.54281e-05	0	0	0	0	0	0	0	0	0	0	0	0	0	0	0	0	0	0	0	0	0	0	0	0	0	0	0
k__Bacteria;p__Actinobacteria;c__Actinobacteria;o__Actinomycetales;f__Actinomycetaceae;g__;s__	0	0	0	0	0	0	0	5.455e-06	0	0	0	0	0	5.29159e-06	7.09915e-06	0	0	0	0	0	7.70363e-06	0	0	0	0	0	5.10386e-06	0	0	0	0	3.88854e-06	0	0
k__Bacteria;p__Actinobacteria;c__Actinobacteria;o__Actinomycetales;f__Actinomycetaceae;g__Actinomyces;s__	0.000281001	0.000361901	9.69274e-05	0.000328258	0.000183549	0.000140479	0.000146566	0.000114555	2.48925e-05	6.88007e-05	0.000176273	0.000368417	0.000119124	0.000354537	0.000674419	0.000513446	0.000231549	0.000366501	0.000148275	0.000176754	0.000130962	3.22249e-05	0.000130907	0.000314039	0.00132655	0.000440726	0.000168427	9.3739e-05	0.000174421	6.65849e-05	0.00012224	0.000237201	0.000310121	9.71008e-05
k__Bacteria;p__Actinobacteria;c__Actinobacteria;o__Actinomycetales;f__Actinomycetaceae;g__Mobiluncus;s__	4.68336e-06	6.70187e-06	0	1.46981e-05	0	0	0	0	0	0	0	0	0	0	0	0	0	0	0	0	0	0	0	0	5.16166e-05	0	0	0	0	0	0	0	0	0
k__Bacteria;p__Actinobacteria;c__Actinobacteria;o__Actinomycetales;f__Corynebacteriaceae;g__Corynebacterium;s__	0	6.70187e-06	0	1.46981e-05	7.64789e-06	0	0	5.455e-06	6.22312e-06	1.87638e-05	0	1.09975e-05	0	0	0	2.00044e-05	0	1.28597e-05	2.22412e-05	9.55429e-06	7.70363e-06	0	3.27268e-05	0	8.25866e-05	8.01321e-06	6.63502e-05	1.44214e-05	6.22933e-06	0	1.69778e-05	0	0	6.93577e-06
k__Bacteria;p__Actinobacteria;c__Actinobacteria;o__Actinomycetales;f__Corynebacteriaceae;g__Corynebacterium;s__durum	0	2.68075e-05	0	9.79873e-06	0	0	7.71403e-06	0	0	0	5.3416e-06	0	2.10218e-05	0	1.41983e-05	1.33363e-05	6.81027e-06	0	9.88499e-06	4.77715e-06	7.70363e-06	0	0	6.28078e-06	5.16166e-06	0	0	0	1.24587e-05	0	3.39556e-06	3.88854e-06	1.40964e-05	0
k__Bacteria;p__Actinobacteria;c__Actinobacteria;o__Actinomycetales;f__Dietziaceae;g__Dietzia;s__	0	0	0	0	0	0	0	0	0	0	0	0	0	0	0	0	0	0	4.94249e-06	0	0	0	0	0	0	0	0	0	0	0	0	0	0	0
k__Bacteria;p__Actinobacteria;c__Actinobacteria;o__Actinomycetales;f__Micrococcaceae;Other;Other	0	0	0	0	0	0	0	0	0	0	1.06832e-05	0	0	0	0	0	0	0	0	0	0	0	0	0	0	0	0	0	0	0	0	0	0	0
k__Bacteria;p__Actinobacteria;c__Actinobacteria;o__Actinomycetales;f__Micrococcaceae;g__;s__	0	6.70187e-06	0	0	0	0	0	0	0	0	0	0	0	0	0	0	0	0	7.41374e-06	0	0	0	0	0	0	0	0	0	0	0	0	0	0	0
k__Bacteria;p__Actinobacteria;c__Actinobacteria;o__Actinomycetales;f__Micrococcaceae;g__Kocuria;s__rhizophila	0	0	0	0	0	0	0	0	0	0	0	0	0	0	0	0	0	0	0	0	0	0	0	0	5.16166e-06	0	0	0	0	0	0	0	0	6.93577e-06
k__Bacteria;p__Actinobacteria;c__Actinobacteria;o__Actinomycetales;f__Micrococcaceae;g__Micrococcus;s__	0	0	0	0	0	0	0	0	0	0	0	0	0	0	0	0	0	0	0	0	0	0	8.1817e-06	0	0	0	0	7.21069e-06	0	0	0	0	0	0
k__Bacteria;p__Actinobacteria;c__Actinobacteria;o__Actinomycetales;f__Micrococcaceae;g__Rothia;Other	0	0	0	0	0	0	0	0	0	0	0	0	0	0	7.09915e-06	0	0	0	4.94249e-06	0	0	0	0	0	0	0	0	0	0	0	0	0	0	0
k__Bacteria;p__Actinobacteria;c__Actinobacteria;o__Actinomycetales;f__Micrococcaceae;g__Rothia;s__aeria	0	1.34037e-05	0	0	0	0	7.71403e-06	0	0	0	0	5.49877e-06	7.00727e-06	0	0	0	0	6.42983e-06	0	0	0	0	8.1817e-06	6.28078e-06	5.16166e-06	0	1.02077e-05	0	0	0	0	0	0	0
k__Bacteria;p__Actinobacteria;c__Actinobacteria;o__Actinomycetales;f__Micrococcaceae;g__Rothia;s__dentocariosa	0	0	0	4.89937e-06	0	0	0	0	0	6.25461e-06	1.06832e-05	0	0	1.05832e-05	1.41983e-05	0	0	0	2.47125e-06	0	0	0	0	0	0	0	0	0	6.22933e-06	9.51212e-06	3.39556e-06	3.88854e-06	0	6.93577e-06
k__Bacteria;p__Actinobacteria;c__Actinobacteria;o__Actinomycetales;f__Micrococcaceae;g__Rothia;s__mucilaginosa	4.68336e-06	5.3615e-05	3.63478e-05	1.46981e-05	0	4.68263e-05	0.000169709	1.091e-05	1.24462e-05	1.87638e-05	3.73912e-05	1.09975e-05	5.60581e-05	0	0.000106487	1.33363e-05	6.81027e-06	1.28597e-05	0.000101321	0.000105097	0	0	8.1817e-06	5.6527e-05	9.29099e-05	3.20528e-05	0	4.32641e-05	0	1.90242e-05	3.39556e-06	3.49969e-05	6.34339e-05	6.93577e-06
k__Bacteria;p__Actinobacteria;c__Actinobacteria;o__Actinomycetales;f__Mycobacteriaceae;g__Mycobacterium;s__	0	0	0	0	7.64789e-06	0	0	0	0	0	0	0	7.00727e-06	0	0	0	0	0	2.47125e-06	0	0	0	0	0	0	0	0	0	0	0	0	0	0	0
k__Bacteria;p__Actinobacteria;c__Actinobacteria;o__Bifidobacteriales;f__Bifidobacteriaceae;Other;Other	0	6.70187e-06	0	0	0	0	0	5.455e-06	0	0	0	5.49877e-06	0	0	0	6.66813e-06	1.36205e-05	0	0	9.55429e-06	0	0	0	0	0	8.01321e-06	0	0	0	0	0	0	0	0
k__Bacteria;p__Actinobacteria;c__Actinobacteria;o__Bifidobacteriales;f__Bifidobacteriaceae;g__;s__	0	0	0	0	0	1.56088e-05	0	1.091e-05	0	0	0	5.49877e-06	7.00727e-06	0	0	0	0	0	2.47125e-06	0	0	0	0	0	0	0	0	0	0	0	0	0	0	0
k__Bacteria;p__Actinobacteria;c__Actinobacteria;o__Bifidobacteriales;f__Bifidobacteriaceae;g__Bifidobacterium;Other	5.62003e-05	0.000187652	0	0.00159229	0.000328859	0.00649325	0.000208279	0.00114555	4.9785e-05	4.37823e-05	0.000379253	0.00481692	0.00131036	0.0040904	0.000738311	0.00307401	0.00498512	0.000102877	0.000902005	0.000941098	0	0.0001289	0	0.000414531	0	0	0.000714541	0.00184594	0.000218026	0.00114145	0.00220032	0.000151653	0.005117	0.000520183
k__Bacteria;p__Actinobacteria;c__Actinobacteria;o__Bifidobacteriales;f__Bifidobacteriaceae;g__Bifidobacterium;s__	0.000224801	9.38262e-05	8.48115e-05	0.000862289	0.000390042	0.00220084	0.000146566	0.126065	0.000921022	0.00100074	0.00117515	0.00619711	0.00177284	0.0399621	0.0124164	0.0018004	0.00350729	0.00311847	0.000877293	0.0304591	0	0.00209923	2.45451e-05	0.000351723	1.5485e-05	0	0.000204155	0.000865283	0.000492117	0.00197852	0.00213241	0.000128322	0.00190302	0.00332224
k__Bacteria;p__Actinobacteria;c__Actinobacteria;o__Bifidobacteriales;f__Bifidobacteriaceae;g__Bifidobacterium;s__adolescentis	0.00439299	0.0276452	0.000411941	0.0670625	0.000527704	0.0318419	0.0143172	0.0092735	6.22312e-05	0.000150111	0.00653277	0.0053393	0.0445312	0.0114669	0.00204455	0.00654144	0.0558102	0.000366501	0.0940853	0.000859886	0	0.00121074	2.45451e-05	0.0125113	3.61316e-05	3.20528e-05	0.0155311	0.0664609	0.00940005	0.0594413	0.00054329	4.66625e-05	0.000965605	0.0125191
k__Bacteria;p__Actinobacteria;c__Actinobacteria;o__Bifidobacteriales;f__Bifidobacteriaceae;g__Bifidobacterium;s__bifidum	0	0	0	0	0	7.80439e-06	0	5.455e-06	0	0	0	1.09975e-05	0	0	0	0	0	0	0	0	0	0	0	0	0	0	0	0	0	0	0	0	0	0
k__Bacteria;p__Actinobacteria;c__Actinobacteria;o__Bifidobacteriales;f__Bifidobacteriaceae;g__Bifidobacterium;s__longum	0.00218244	0.00871244	0.000678492	0.0324681	0.0132614	0.00893603	0.0103908	0.0153231	9.33469e-05	0.000444078	0.00177341	0.00156715	0.0133418	0.00708015	0.00208005	0.00112025	0.00725294	0.0045266	0.00864936	0.0233173	7.70363e-06	0.000741174	0	3.76847e-05	0	8.01321e-06	0.0138774	0.00730443	3.11466e-05	0.00589752	0.0268385	0.00452237	0.00117705	0.00515328
k__Bacteria;p__Actinobacteria;c__Actinobacteria;o__Bifidobacteriales;f__Bifidobacteriaceae;g__Bifidobacterium;s__pseudolongum	4.68336e-06	0	0	0.000127384	3.82395e-05	7.80439e-06	0	0.000474585	0	0	1.06832e-05	0	0	0	0	6.66813e-06	3.40514e-05	1.28597e-05	2.47125e-05	0	0	0	0	0	0.000206467	0	0	2.16321e-05	0	0	2.37689e-05	0	0	0
k__Bacteria;p__Actinobacteria;c__Actinobacteria;o__Bifidobacteriales;f__Bifidobacteriaceae;g__Scardovia;s__	0	6.70187e-06	0	4.89937e-06	0	1.56088e-05	0	0	0	0	0	0	0	1.58748e-05	0	0	0	0	0	0	0	0	0	0	5.16166e-06	0	0	0	6.22933e-06	0	0	0	0	6.93577e-06
k__Bacteria;p__Actinobacteria;c__Coriobacteriia;o__Coriobacteriales;f__Coriobacteriaceae;Other;Other	0	0	0	1.95975e-05	0	7.80439e-06	7.71403e-06	1.091e-05	0	0	0	1.09975e-05	0	0	0	0	0	0	9.88499e-06	0	7.70363e-06	0	0	0	1.5485e-05	0	0	0	0	0	0	1.16656e-05	0	0
k__Bacteria;p__Actinobacteria;c__Coriobacteriia;o__Coriobacteriales;f__Coriobacteriaceae;g__;s__	0.000594786	0.00451706	0.000109043	0.0232965	0.0100264	0.00234132	0.00284648	0.0149576	0.000560081	0.00222664	0.00174136	0.000126472	0.00458275	0.00281513	1.41983e-05	0.00199377	0.00262195	0.00248192	0.00649444	7.16572e-05	0.000677919	0.000239385	0.000179997	0.000546427	0.0316823	0.000136224	0.000285816	0.00127629	2.49173e-05	0.00265388	4.75379e-05	0.000178873	0.00244573	0.000693577
k__Bacteria;p__Actinobacteria;c__Coriobacteriia;o__Coriobacteriales;f__Coriobacteriaceae;g__Adlercreutzia;s__	0.000332518	0.00267405	4.84637e-05	0.000416446	0	0.000554112	0.00129596	0.0011401	0	0.00112583	0.000128198	0.000236447	0.00121226	1.58748e-05	0	6.66813e-06	0.00023836	0.00142742	0.00170022	0	0.000100147	0	0.000155452	0.000847905	0.000268406	0.000528872	5.10386e-06	0.000187478	0.000205568	7.6097e-05	0	7.77708e-06	0	9.01651e-05
k__Bacteria;p__Actinobacteria;c__Coriobacteriia;o__Coriobacteriales;f__Coriobacteriaceae;g__Atopobium;Other	0	0	0	0	0	0	0	0	0	0	0	0	0	0	0	0	0	0	0	0	0	0	0	0	0	1.60264e-05	0	0	0	0	0	0	0	0
k__Bacteria;p__Actinobacteria;c__Coriobacteriia;o__Coriobacteriales;f__Coriobacteriaceae;g__Atopobium;s__	0.000112401	2.68075e-05	0	0.000225371	2.29437e-05	7.80439e-06	0	7.0915e-05	0	5.00369e-05	1.60248e-05	7.1484e-05	2.80291e-05	3.17496e-05	4.9694e-05	6.66813e-05	1.36205e-05	0.000135027	7.41374e-06	9.55429e-06	5.39254e-05	1.38107e-05	0	1.25616e-05	0.000201305	0	1.53116e-05	0	6.22933e-05	0	1.01867e-05	1.55542e-05	5.63857e-05	0
k__Bacteria;p__Actinobacteria;c__Coriobacteriia;o__Coriobacteriales;f__Coriobacteriaceae;g__Collinsella;Other	0	0	0	4.89937e-06	0	0	7.71403e-06	5.455e-06	0	0	0	5.49877e-05	7.00727e-06	0	0	0	0	0	7.41374e-06	0	2.31109e-05	0	0	0	8.77483e-05	0	0	0	0	0	0	0	0	0
k__Bacteria;p__Actinobacteria;c__Coriobacteriia;o__Coriobacteriales;f__Coriobacteriaceae;g__Collinsella;s__	8.89838e-05	0.000147441	1.21159e-05	0.00190095	0.00464992	0.000312176	0.000439699	0.0157704	0.000217809	0.00065048	0.000913413	0.0013582	0.000371385	0.000571492	0.000184578	0.000526783	0.000115775	0.000700852	0.00601007	0	0.00530009	0	0.000499084	0.000427093	0.00381963	0	0.000500179	0.000865283	0	0.000209267	0.000203734	0	0.00857767	0
k__Bacteria;p__Actinobacteria;c__Coriobacteriia;o__Coriobacteriales;f__Coriobacteriaceae;g__Collinsella;s__aerofaciens	0.00742781	0.0165603	0.00353785	0.0518402	0.158449	0.0109964	0.0160529	1.6365e-05	0.00205363	0.017663	0.021329	0.00698893	0.00749077	0.0153721	0.00480612	0.010829	0.00356177	0.0183315	0.0388752	4.77715e-06	0.00969887	0	0.0170098	0.00484876	0	8.01321e-06	0.0150921	0.0142483	6.22933e-06	0.00341485	0.00654664	7.77708e-06	0.152403	0
k__Bacteria;p__Actinobacteria;c__Coriobacteriia;o__Coriobacteriales;f__Coriobacteriaceae;g__Collinsella;s__stercoris	0	0	0	4.89937e-06	0.00494054	0	0	0	0	0	6.40991e-05	0.000148467	0	5.29159e-06	0.00102228	0	0	0	0	0	0	0.000989766	0	0	0	0	0	0	0	0	0	0	0	0
k__Bacteria;p__Actinobacteria;c__Coriobacteriia;o__Coriobacteriales;f__Coriobacteriaceae;g__Eggerthella;Other	0	0	0	0	0	0	0	0	0	0	0	5.49877e-06	0	5.29159e-06	0	0	1.36205e-05	0	0	0	0	0	1.63634e-05	0	2.58083e-05	0	0	0	0	0	0	0	7.04821e-06	0
k__Bacteria;p__Actinobacteria;c__Coriobacteriia;o__Coriobacteriales;f__Coriobacteriaceae;g__Eggerthella;s__lenta	0	2.68075e-05	0.000145391	0	0.00573592	0	1.54281e-05	0.000147285	0	3.12731e-05	0.000299129	0.000423405	0	0.000894279	7.80906e-05	4.00088e-05	0	1.92895e-05	1.23562e-05	0.00199207	3.08145e-05	9.66748e-05	0.00369813	0	0.00231243	0.00307707	0.00015822	0.000122582	0.000149504	9.51212e-06	0.000380303	0	0.000253736	2.77431e-05
k__Bacteria;p__Actinobacteria;c__Coriobacteriia;o__Coriobacteriales;f__Coriobacteriaceae;g__Slackia;s__	0	0	0	0.000166578	0	0	0.00301618	0.0013583	8.71237e-05	6.88007e-05	1.60248e-05	0	2.80291e-05	0	0	0	0	0	0	4.77715e-06	4.62218e-05	0	0	0.00116194	0.00333443	8.01321e-06	5.10386e-05	0	0	0	0	0	0	0
k__Bacteria;p__Bacteroidetes;c__Bacteroidia;o__Bacteroidales;Other;Other;Other	0.000112401	0.000382007	1.21159e-05	0.000142082	0	7.80439e-06	2.31421e-05	0.00048004	0	0.000150111	2.6708e-05	5.49877e-05	3.50363e-05	0.000195789	0	1.33363e-05	0.000108964	2.57193e-05	0.000261952	9.55429e-06	0.000138665	0.000731967	0.000310905	0.000138177	0.000454226	0.000208343	0.000117389	0.00010095	1.8688e-05	4.75606e-05	3.73512e-05	0	4.22893e-05	6.2422e-05
k__Bacteria;p__Bacteroidetes;c__Bacteroidia;o__Bacteroidales;f__;g__;s__	4.68336e-06	0	0	4.89937e-06	0	5.46307e-05	0.017318	1.091e-05	1.24462e-05	8.75646e-05	1.06832e-05	0	0.0571583	5.29159e-06	0	0	2.04308e-05	0	1.23562e-05	4.77715e-06	0	0	0	0.00238669	0	8.01321e-06	6.12464e-05	2.88428e-05	6.22933e-06	0.239782	0	0	7.04821e-06	6.93577e-06
k__Bacteria;p__Bacteroidetes;c__Bacteroidia;o__Bacteroidales;f__Bacteroidaceae;Other;Other	0.000318468	0	0	0	0	0	0	0	0	0	0	0	0	0	0	0	0	0.000128597	0	0	0	0	0	0	0	0	0	0	0	0	0	0	0	0
k__Bacteria;p__Bacteroidetes;c__Bacteroidia;o__Bacteroidales;f__Bacteroidaceae;g__;s__	0	0	0	0	0	0	0	0	0	0	0	0	9.81017e-05	0	0	0	0	0	2.47125e-06	0	0	0	0	0	0	0	0	0	0	0.00218779	0	0	0	0
k__Bacteria;p__Bacteroidetes;c__Bacteroidia;o__Bacteroidales;f__Bacteroidaceae;g__5-7N15;s__	5.15169e-05	0	0	0	0	0	0.0130598	0	0	0	0	0	0	0	0	0	0	8.35878e-05	0	0	0	0	0	0.00124359	0	0	0	0	0	0	0	0	0	0
k__Bacteria;p__Bacteroidetes;c__Bacteroidia;o__Bacteroidales;f__Bacteroidaceae;g__Bacteroides;Other	0.000646303	0.00119293	0.00038771	0.000676113	0.00101717	2.34132e-05	0.000154281	0.00549864	0	0.000318985	0.000149565	0.00115474	4.20436e-05	0.00267755	1.41983e-05	6.66813e-06	0.00139611	0.000289343	0.00120103	7.16572e-05	0.000808881	0.00141329	0.000654536	0.000621797	0.00275633	0.00244403	0.000888072	0.00111766	0.000317696	0.000256827	0.00104583	0	7.04821e-06	0.000173394
k__Bacteria;p__Bacteroidetes;c__Bacteroidia;o__Bacteroidales;f__Bacteroidaceae;g__Bacteroides;s__	0.3149	0.206317	0.237266	0.103048	0.292279	0.0163268	0.0583489	0.156569	0.0107598	0.144244	0.527547	0.445955	0.0343426	0.281243	0.393179	0.00500777	0.576067	0.0957338	0.0889105	0.231892	0.139097	0.313282	0.122652	0.322581	0.16652	0.231542	0.304808	0.411327	0.207574	0.0707226	0.380086	0.429567	0.0104807	0.602039
k__Bacteria;p__Bacteroidetes;c__Bacteroidia;o__Bacteroidales;f__Bacteroidaceae;g__Bacteroides;s__acidifaciens	4.68336e-06	0	0	0	0	0	3.08561e-05	5.455e-06	6.22312e-06	0	0	5.49877e-06	0	2.11664e-05	0	6.66813e-06	0	0	2.47125e-06	0	7.70363e-06	2.30178e-05	0	0.000301477	5.16166e-06	0	0	7.21069e-06	0	0	2.03734e-05	0	0	0
k__Bacteria;p__Bacteroidetes;c__Bacteroidia;o__Bacteroidales;f__Bacteroidaceae;g__Bacteroides;s__caccae	0.00506739	0.00467791	0.00959581	9.3088e-05	0.00116248	0.00107701	0.00790688	0.00401488	1.24462e-05	0.00159493	0.000892046	0.0254098	0.000259269	0.0120013	0.0033579	6.66813e-06	0.00252661	0.000958045	0.00384032	0.0016099	0.00193361	0.000110486	0.000114544	0.00469802	3.61316e-05	0.000905492	0.00547645	0.0110828	6.22933e-06	8.56091e-05	0.00171136	0.0188477	4.22893e-05	0.00703288
k__Bacteria;p__Bacteroidetes;c__Bacteroidia;o__Bacteroidales;f__Bacteroidaceae;g__Bacteroides;s__coprophilus	0	6.70187e-06	0	0	0	0	0.00561581	5.455e-06	0	0	0	0	0	0	0	0	0	0	0	9.55429e-06	2.31109e-05	0	0	0.0227929	0	0	0	0	0	0	0	0	0	0
k__Bacteria;p__Bacteroidetes;c__Bacteroidia;o__Bacteroidales;f__Bacteroidaceae;g__Bacteroides;s__eggerthii	0.00107717	0.00421548	2.42319e-05	0.000514434	6.11831e-05	7.80439e-06	0.000323989	0.0177669	2.48925e-05	6.25461e-05	4.80744e-05	8.24815e-05	2.10218e-05	0.0636949	7.09915e-06	0	0.000217929	0.000951615	0.0127022	4.77715e-06	6.93326e-05	0.134083	0.000294541	0.00652573	0.0671223	0.000841387	4.08309e-05	0.00010095	1.24587e-05	0.00140779	0.0803152	7.77708e-06	7.04821e-06	0.000700513
k__Bacteria;p__Bacteroidetes;c__Bacteroidia;o__Bacteroidales;f__Bacteroidaceae;g__Bacteroides;s__fragilis	4.21502e-05	0.00698335	0.000787535	0.0077655	0.00629421	1.56088e-05	0.000794545	0.10341	1.86694e-05	0.000168875	0.000176273	0.00478393	0.000420436	0.00196847	0	2.66725e-05	0.000204308	5.14387e-05	0.000407756	1.43314e-05	0.00100147	0.0166143	0.000449993	0.000295196	0.00332411	0.0137106	0.0419129	0.000173057	0.00185011	3.80485e-05	0.00104923	1.94427e-05	0	0.000145651
k__Bacteria;p__Bacteroidetes;c__Bacteroidia;o__Bacteroidales;f__Bacteroidaceae;g__Bacteroides;s__ovatus	0.000248218	0.0017894	0.00582776	0.00192545	0.00426752	0.00100677	0.000794545	0.00033821	0.000286264	0.00746175	0.000373912	0.00242496	0.000581603	0.0342472	0.00389033	0.00206045	0.00130076	0.000353641	0.0003954	0.000921989	0.00577002	0.00566699	6.54536e-05	0.00369938	0.000469711	0.026115	0.022702	0.000555223	0.00746896	0.000523167	0.00446856	0.0324071	0.000133916	0.0258774
k__Bacteria;p__Bacteroidetes;c__Bacteroidia;o__Bacteroidales;f__Bacteroidaceae;g__Bacteroides;s__plebeius	0.212175	0.0780969	0.301069	0.000921081	0	0.00661812	0.00342503	3.8185e-05	1.24462e-05	1.87638e-05	9.61487e-05	0	7.00727e-06	5.29159e-06	2.12974e-05	0	2.04308e-05	0.0790484	0.0897013	0.142794	4.62218e-05	4.60356e-06	0	0.0554781	1.5485e-05	8.01321e-06	2.04155e-05	7.21069e-06	0	0	6.79113e-06	3.88854e-06	1.40964e-05	0
k__Bacteria;p__Bacteroidetes;c__Bacteroidia;o__Bacteroidales;f__Bacteroidaceae;g__Bacteroides;s__uniformis	0.0131134	0.124936	0.0171925	0.0144139	0.0304921	0.000725808	0.00779117	0.142981	0.000211586	0.0107142	0.00202981	0.017728	0.0010651	0.0532599	0.00951286	0.000880194	0.0142267	0.0205305	0.136581	0.00335833	0.0336494	0.0276076	0.0197097	0.0173475	0.0414843	0.105109	0.0230593	0.00651125	0.0451128	0.0178067	0.0350218	0.0219469	0.000620242	0.0100846
k__Bacteria;p__Bacteroidetes;c__Bacteroidia;o__Bacteroidales;f__Porphyromonadaceae;g__Parabacteroides;Other	4.68336e-06	0	0	5.87924e-05	4.58873e-05	7.80439e-06	4.62842e-05	6.0005e-05	3.11156e-05	9.38192e-05	5.87575e-05	8.24815e-05	0	5.29159e-06	0	6.66813e-05	0	0	2.22412e-05	4.77715e-06	0.000269627	3.22249e-05	8.1817e-06	3.76847e-05	1.5485e-05	8.81453e-05	1.02077e-05	2.16321e-05	6.22933e-06	9.51212e-06	5.4329e-05	0	3.5241e-05	6.93577e-06
k__Bacteria;p__Bacteroidetes;c__Bacteroidia;o__Bacteroidales;f__Porphyromonadaceae;g__Parabacteroides;s__	0.0265219	0.0151328	0.0249467	0.0125228	0.0228213	0.00259106	0.00285419	0.0154922	0.000311156	0.00156365	0.00328508	0.00145167	0.0026978	0.0248282	7.09915e-06	0.00192042	0.0491225	0.00831378	0.00842448	0.00725171	0.00942924	0.0342643	0.0128125	0.00825922	0.0473583	0.0156818	0.0140714	0.0206154	0.000666538	0.00305339	0.0338232	0	0.000824641	0.0284852
k__Bacteria;p__Bacteroidetes;c__Bacteroidia;o__Bacteroidales;f__Porphyromonadaceae;g__Parabacteroides;s__distasonis	0.00274913	0.00389379	0.00735437	0.0131352	0.00691369	0.00105359	0.00829258	0.0100699	0.00069699	0.00597941	0.00879761	0.0124107	0.000840872	0.00991115	7.09915e-06	0.000980216	0.00184558	0.00077158	0.00320274	0.00237424	0.0124259	0.00405574	0.00390267	0.0157333	0.00220919	0.0103691	0.00218956	0.00479511	0.00130193	0.00220681	0.00754154	0	0.000500423	0.00305868
k__Bacteria;p__Bacteroidetes;c__Bacteroidia;o__Bacteroidales;f__Porphyromonadaceae;g__Porphyromonas;s__	9.36672e-06	8.71244e-05	0	0.000338056	0	0	0	1.091e-05	0	6.25461e-06	0	5.49877e-06	0	5.29159e-06	0	0	0	0	0	4.77715e-06	7.70363e-06	0	0	1.88423e-05	0.000443903	0	0	7.21069e-06	0	0	0	0	7.04821e-06	0
k__Bacteria;p__Bacteroidetes;c__Bacteroidia;o__Bacteroidales;f__Porphyromonadaceae;g__Tannerella;s__	0	0	0	0	0	0	0	0	0	0	0	0	0	0	0	0	0	0	0	0	0	0	0	0	0	0	0	0	0	0	0	0	9.86749e-05	0
k__Bacteria;p__Bacteroidetes;c__Bacteroidia;o__Bacteroidales;f__Prevotellaceae;g__;s__	0	0	0	0	0	0	0.000308561	0	0	0	0	0	0.000357371	0	0	0	0	0	0	0	0	0	0	0.000226108	0	0	0	0	0	0.000266339	0	0	0	0
k__Bacteria;p__Bacteroidetes;c__Bacteroidia;o__Bacteroidales;f__Prevotellaceae;g__Prevotella;Other	0	0	0	0	0	0	0	0	0	0	0	0	0	0	0	1.33363e-05	0	0	0	0	0	0	0	1.25616e-05	5.16166e-06	7.21189e-05	0	0	6.22933e-06	0	0	0	0	0
k__Bacteria;p__Bacteroidetes;c__Bacteroidia;o__Bacteroidales;f__Prevotellaceae;g__Prevotella;s__	0.000145184	4.69131e-05	1.21159e-05	0.0160209	6.8831e-05	7.80439e-06	0.00810744	0.0181652	0.00266972	1.25092e-05	6.94407e-05	0	0.00744172	1.05832e-05	0	0.00778171	1.36205e-05	6.42983e-05	2.47125e-06	9.55429e-05	0.000269627	4.60356e-06	8.1817e-06	0.0218006	0.0358168	4.0066e-05	0	7.21069e-06	0.000199338	0	3.05601e-05	1.16656e-05	0.00114181	6.93577e-06
k__Bacteria;p__Bacteroidetes;c__Bacteroidia;o__Bacteroidales;f__Prevotellaceae;g__Prevotella;s__copri	3.27835e-05	1.34037e-05	4.84637e-05	0.015727	2.29437e-05	0.419861	0.153486	0.000103645	0.793934	0.376409	0.000705091	4.39901e-05	0.0963639	4.23327e-05	2.12974e-05	0.671068	2.72411e-05	2.57193e-05	1.23562e-05	0.125481	0.430918	1.38107e-05	0.193309	3.76847e-05	4.6455e-05	6.41056e-05	2.04155e-05	0.000158635	1.24587e-05	0	1.01867e-05	7.77708e-06	0.37087	0
k__Bacteria;p__Bacteroidetes;c__Bacteroidia;o__Bacteroidales;f__Prevotellaceae;g__Prevotella;s__stercorea	2.81001e-05	0	0	0	0	0	0	1.091e-05	0.000584974	0	0	0	0	1.05832e-05	0	0.0348877	1.36205e-05	0	0	0	0	0	0	6.28078e-06	2.58083e-05	0.11309	5.10386e-06	2.88428e-05	0	0	3.39556e-06	0	0.00959261	0
k__Bacteria;p__Bacteroidetes;c__Bacteroidia;o__Bacteroidales;f__RF16;g__;s__	0	0	0	0	0	0	0	0	0	0	0	0	0	0	0	0	0	0	0	0	0	0	0	0	0	0	0	0	0	0	0	0	2.81928e-05	0
k__Bacteria;p__Bacteroidetes;c__Bacteroidia;o__Bacteroidales;f__Rikenellaceae;Other;Other	0	1.34037e-05	1.21159e-05	4.40943e-05	7.64789e-06	0	0	2.182e-05	0	1.25092e-05	0	0	0	5.82075e-05	0	0	0	0	0	0	0	9.20713e-06	4.09085e-05	1.25616e-05	0	3.20528e-05	6.12464e-05	0	6.22933e-06	0	0	0	0	0
k__Bacteria;p__Bacteroidetes;c__Bacteroidia;o__Bacteroidales;f__Rikenellaceae;g__;s__	0.00869231	0.0599282	0.00313802	0.0206949	0.00247792	0.000749222	0.0166392	0.00932805	0.000105793	0.00638596	0.00131937	0.000681847	0.00164671	0.00707486	0	0.000300066	0.0027854	0.00250764	0.0489727	5.25486e-05	0.00181035	0.00940048	0.0104398	0.00387524	0.000335508	0.0150087	0.0076558	0.00689342	0.00036753	0.00136023	0.000149405	3.88854e-06	0.00169157	0.00093633
k__Bacteria;p__Bacteroidetes;c__Bacteroidia;o__Bacteroidales;f__Rikenellaceae;g__Alistipes;s__indistinctus	0	0	0	4.40943e-05	0	0	0	2.182e-05	0	6.25461e-06	0	0	0	3.70412e-05	0	0	0	0	0	0	0	0	6.54536e-05	0	0	3.20528e-05	1.02077e-05	0	0	0	0	0	7.04821e-06	0
k__Bacteria;p__Bacteroidetes;c__Bacteroidia;o__Bacteroidales;f__Rikenellaceae;g__Alistipes;s__massiliensis	0	0	0	0	0	0	0	0	0	0	0	0	0	0	0	0	0	0	0	0	0	9.20713e-06	0	0	0	0	0	0	0	0	0	0	0	0
k__Bacteria;p__Bacteroidetes;c__Bacteroidia;o__Bacteroidales;f__S24-7;g__;s__	0.00223396	0.000100528	0	0.00454171	0	0	0.00175108	4.364e-05	0.00591819	0	0.0237274	5.49877e-06	0.00110014	1.05832e-05	7.09915e-06	0.00871525	0.00211118	1.28597e-05	1.23562e-05	0	3.08145e-05	0	0	1.25616e-05	0.000237437	0.000360594	9.69734e-05	0.0319578	0	0.056854	0	0	2.11446e-05	0.00157442
k__Bacteria;p__Bacteroidetes;c__Bacteroidia;o__Bacteroidales;f__[Barnesiellaceae];g__;s__	0.0447495	0.00953006	0.0204517	0.0720305	0.00329624	0.000850679	0.000200565	0.0515498	0.000292487	0.00233923	0.00179478	0.0100407	0.0083877	0.0166897	0	0	0.00104197	0.00327922	0.0177559	0	0.00587787	0.00505011	0.00086726	0.00718521	0.0217719	0.000408673	0.0265044	0.00311502	0.034797	0.0103682	0.00216637	1.16656e-05	7.04821e-06	0.00225413
k__Bacteria;p__Bacteroidetes;c__Bacteroidia;o__Bacteroidales;f__[Odoribacteraceae];g__Butyricimonas;s__	0.00482854	0.00330402	0.00281089	0.00755482	0.00247792	0.000624351	0.00151195	0.00217655	0.00198518	0.00638596	0.00108969	0.00129771	0.00330743	0.00347129	0	7.33495e-05	0.00143016	0.000578685	0.00603726	0.00063536	0.00346663	0.002578	0.00979349	0.0047357	0.0144578	0.00399859	0.00947277	0.00631656	0	0.00740994	9.16802e-05	0	0.000246687	0.00830212
k__Bacteria;p__Bacteroidetes;c__Bacteroidia;o__Bacteroidales;f__[Odoribacteraceae];g__Odoribacter;s__	0.00443046	0.000522746	1.21159e-05	0.00281224	0.00227142	0.000218523	0.00104139	0.00113464	2.48925e-05	0.00149485	0.00036857	0.000698343	0.0033705	0.00148694	0	9.33539e-05	0.000360944	0.000507957	7.41374e-06	0	0.000431403	0.00269308	0	0.00024495	0.000418095	0.00167476	0.001327	0.0034395	0.00165077	0.00427094	5.4329e-05	0	0.00222723	0.00117908
k__Bacteria;p__Bacteroidetes;c__Bacteroidia;o__Bacteroidales;f__[Paraprevotellaceae];Other;Other	0	0	0	0	0	7.80439e-06	0	0	1.24462e-05	0	0	0	0	0	0	0	0	0	0	1.91086e-05	0	0	0	0	0	0	0	0	0	0	0	0	0	0
k__Bacteria;p__Bacteroidetes;c__Bacteroidia;o__Bacteroidales;f__[Paraprevotellaceae];g__;s__	0	0	0	0	0	0.00223986	4.62842e-05	0	0	0	0	0	4.90509e-05	0	0	0	0	0	0	0	0	0	0	0	0	0	0	0	0	9.51212e-05	0	0	0	0
k__Bacteria;p__Bacteroidetes;c__Bacteroidia;o__Bacteroidales;f__[Paraprevotellaceae];g__Paraprevotella;s__	0.0141063	0	0.01317	0.0061683	0	0.00376172	0	0	0.00271328	6.25461e-06	5.3416e-06	0	0	0	2.12974e-05	0	0	0.0162996	0	0.0440166	0	0	0.0116344	0	1.03233e-05	0	5.10386e-06	0	0	0	3.39556e-06	0	0	0
k__Bacteria;p__Bacteroidetes;c__Bacteroidia;o__Bacteroidales;f__[Paraprevotellaceae];g__[Prevotella];s__	0	6.70187e-06	0	0.00576166	0	0	0	0	0.0344263	6.25461e-06	0	0	0.00754683	0	0	0.00428761	0	0	2.47125e-06	0	0	4.60356e-06	0	1.25616e-05	0	0	1.53116e-05	7.21069e-06	6.22933e-06	0.0473133	0	0	0	6.93577e-06
k__Bacteria;p__Cyanobacteria;c__Chloroplast;o__Streptophyta;f__;g__;s__	0	2.68075e-05	0	0	0	2.34132e-05	0	2.182e-05	0	0	5.3416e-06	1.09975e-05	0	1.05832e-05	0	0	4.76719e-05	6.42983e-06	7.41374e-06	0	0	0	0	1.25616e-05	0.000474873	0	0	0	1.8688e-05	0	2.37689e-05	7.77708e-06	0	0
k__Bacteria;p__Firmicutes;Other;Other;Other;Other;Other	0	6.70187e-06	0	0	7.64789e-06	0	7.71403e-06	5.455e-06	0	6.25461e-06	1.06832e-05	0	5.60581e-05	5.29159e-06	0	0	0	1.28597e-05	2.22412e-05	4.77715e-06	0	4.60356e-06	4.09085e-05	1.25616e-05	0.000113557	0	1.02077e-05	0	0	9.51212e-06	3.39556e-06	0	1.40964e-05	6.93577e-06
k__Bacteria;p__Firmicutes;c__Bacilli;Other;Other;Other;Other	0	0	0	0	0	0	0	0	0	0	0	0	0	0	0	0	0	0	0	0	0	0	0	0	1.03233e-05	0	0	0	0	0	0	0	0	0
k__Bacteria;p__Firmicutes;c__Bacilli;o__Bacillales;f__Bacillaceae;Other;Other	0	0	0	0	0	0	0	0	0	0	0	0	0	0	7.09915e-06	0	0	0	0	0	0	0	0	0	0	0	0	0	0	0	0	3.88854e-06	0	0
k__Bacteria;p__Firmicutes;c__Bacilli;o__Bacillales;f__Bacillaceae;g__;s__	0	0	0	0	0	0	0	0	0	0	0	5.49877e-06	0	1.05832e-05	0	0	0	0	0	0	0	0	0	0	0	8.01321e-06	0	0	0	0	0	0	0	0
k__Bacteria;p__Firmicutes;c__Bacilli;o__Bacillales;f__Bacillaceae;g__Bacillus;s__	0	0	0	0	7.64789e-06	0	0	0	0	0	0	0	0	0	0.000220074	0	0	0	0	0	0	0	0	0	0	0	0	0	0	0	6.79113e-06	3.88854e-06	0	0
k__Bacteria;p__Firmicutes;c__Bacilli;o__Bacillales;f__Bacillaceae;g__Geobacillus;s__	0	0	0	4.89937e-06	0	0	0	0	0	1.25092e-05	2.13664e-05	0	0	0	0	0	0	0	0	0	0	0	0	0	0	0	0	0	0	0	0	0	0	0
k__Bacteria;p__Firmicutes;c__Bacilli;o__Bacillales;f__Planococcaceae;g__;s__	0	0	0	0	0	1.56088e-05	0	0	0	0	0	0	0	0	2.12974e-05	0	6.81027e-06	0	4.94249e-06	0	0	0	0	0	1.03233e-05	0	0	0	6.22933e-06	0	3.39556e-06	0	0	0
k__Bacteria;p__Firmicutes;c__Bacilli;o__Bacillales;f__Staphylococcaceae;g__Staphylococcus;Other	0	0	0	4.89937e-06	0	0	0	0	0	0	0	0	0	0	0	0	0	0	0	0	0	0	0	0	0	0	0	0	0	0	3.39556e-06	0	0	0
k__Bacteria;p__Firmicutes;c__Bacilli;o__Bacillales;f__Staphylococcaceae;g__Staphylococcus;s__	0	0	0	0	0	0	7.71403e-06	0	0	0	0	0	0	0	0	0	0	0	7.41374e-06	0	0	0	0	0	0	0	2.55193e-05	0	0	0	3.73512e-05	0	0	0
k__Bacteria;p__Firmicutes;c__Bacilli;o__Bacillales;f__Staphylococcaceae;g__Staphylococcus;s__aureus	0	0	0	0	0	0	0	0	0	0	0	0	0	0	7.09915e-06	0	0	1.28597e-05	0	0	0	0	0	0	5.16166e-06	0	0	0	0	0	0	0	0	0
k__Bacteria;p__Firmicutes;c__Bacilli;o__Bacillales;f__Staphylococcaceae;g__Staphylococcus;s__sciuri	0	0	0	0	0	0	0	0	0	0	0	0	0	0	0	0	0	0	4.94249e-06	0	0	0	0	0	0	0	0	0	0	0	0	0	0	0
k__Bacteria;p__Firmicutes;c__Bacilli;o__Gemellales;f__Gemellaceae;g__;s__	1.40501e-05	3.35094e-05	1.21159e-05	4.89937e-06	7.64789e-06	0	2.31421e-05	1.6365e-05	0	6.25461e-06	0	1.64963e-05	2.80291e-05	0.000174623	7.09915e-06	0	4.08616e-05	1.28597e-05	0	2.86629e-05	0	4.60356e-06	0	9.42116e-05	8.77483e-05	2.40396e-05	1.02077e-05	0	0	9.51212e-06	3.39556e-06	3.88854e-06	0.000112771	6.93577e-06
k__Bacteria;p__Firmicutes;c__Bacilli;o__Gemellales;f__Gemellaceae;g__Gemella;s__	0	0	0	2.44968e-05	0	0	0	0	0	6.25461e-06	0	5.49877e-06	7.00727e-06	1.05832e-05	0	6.66813e-06	6.81027e-06	0	0	1.43314e-05	0	0	8.1817e-06	6.28078e-06	1.03233e-05	0	5.10386e-06	0	0	9.51212e-06	6.79113e-06	0	7.04821e-06	0
k__Bacteria;p__Firmicutes;c__Bacilli;o__Lactobacillales;Other;Other;Other	0	2.01056e-05	0	0	1.52958e-05	0	0	5.455e-06	0	6.25461e-06	1.06832e-05	0	1.40145e-05	5.29159e-06	0.00016328	0	0	0	2.47125e-06	1.43314e-05	0	0	8.1817e-06	6.28078e-06	0.000134203	0	0	0	0	1.90242e-05	3.39556e-06	1.16656e-05	0	1.38715e-05
k__Bacteria;p__Firmicutes;c__Bacilli;o__Lactobacillales;f__;g__;s__	0	0	0	0	0	0	0	0	0	0	0	0	0	0	7.09915e-06	0	1.36205e-05	0	0	4.77715e-06	0	0	0	0	0	0	0	0	0	0	0	0	0	0
k__Bacteria;p__Firmicutes;c__Bacilli;o__Lactobacillales;f__Aerococcaceae;g__Abiotrophia;s__	4.68336e-06	0	1.21159e-05	0	0	0	0	0	0	1.25092e-05	0	5.49877e-06	0	0	0	1.33363e-05	0	0	0	1.43314e-05	2.31109e-05	0	0	0	1.5485e-05	0	0	0	0	0	0	3.88854e-06	1.40964e-05	6.93577e-06
k__Bacteria;p__Firmicutes;c__Bacilli;o__Lactobacillales;f__Carnobacteriaceae;g__Granulicatella;s__	2.81001e-05	0.000134037	2.42319e-05	2.44968e-05	5.35352e-05	1.56088e-05	0	4.364e-05	0	3.75277e-05	2.6708e-05	1.64963e-05	7.70799e-05	0.000105832	3.54957e-05	6.66813e-06	2.04308e-05	6.42983e-06	4.69537e-05	0.000162423	3.85181e-05	0	2.45451e-05	6.28078e-05	0.00015485	8.01321e-06	2.04155e-05	1.44214e-05	6.22933e-06	9.51212e-06	2.71645e-05	2.33312e-05	2.81928e-05	6.93577e-06
k__Bacteria;p__Firmicutes;c__Bacilli;o__Lactobacillales;f__Enterococcaceae;Other;Other	0	0.000127336	0	4.89937e-06	0	0	0	0	0	3.12731e-05	0	0	7.00727e-06	0	0	0	0	3.8579e-05	0	0	0	0	0.000114544	0	0.000443903	7.21189e-05	0	0	0	0	0	3.49969e-05	2.11446e-05	0
k__Bacteria;p__Firmicutes;c__Bacilli;o__Lactobacillales;f__Enterococcaceae;g__Enterococcus;Other	0	0	0	0	0	0	0	0	0	0	0	0	3.50363e-05	0	0	0	0	0	0	9.55429e-06	0	4.60356e-06	0	0	1.03233e-05	0	0	0	0	0	0	0	0	0
k__Bacteria;p__Firmicutes;c__Bacilli;o__Lactobacillales;f__Enterococcaceae;g__Enterococcus;s__	0.000257585	7.37206e-05	2.42319e-05	9.79873e-06	7.64789e-06	0	0	0	0	6.88007e-05	0	0	0.000168174	0	0.00200196	0	0	0	4.94249e-06	6.21029e-05	0	1.38107e-05	7.36353e-05	6.90885e-05	0.000335508	3.20528e-05	0	0	1.24587e-05	0	6.79113e-06	8.94364e-05	4.93375e-05	0
k__Bacteria;p__Firmicutes;c__Bacilli;o__Lactobacillales;f__Enterococcaceae;g__Vagococcus;s__	0	0.000469131	0	0	0	0	0	0	0	0	0	0	0	0	0	0	0	0	0	0	0	0	0	0	3.097e-05	0	5.10386e-06	0	0	0	0	0	0	0
k__Bacteria;p__Firmicutes;c__Bacilli;o__Lactobacillales;f__Lactobacillaceae;Other;Other	0	0	0	0	0.000229437	0	0	0	0	0	0	0	0	0	0	0	4.08616e-05	0	2.47125e-06	0	0	0	0	0	0	0	0	0	0	0	0	0	1.40964e-05	0
k__Bacteria;p__Firmicutes;c__Bacilli;o__Lactobacillales;f__Lactobacillaceae;g__Lactobacillus;s__	0	6.03169e-05	0	0	7.64789e-06	0.000257545	0.000107996	0	0	0	5.3416e-05	1.64963e-05	0.000476494	0.000164039	0	6.66813e-06	0	0	0.000341032	2.86629e-05	0	4.60356e-06	0.000114544	0	0	8.01321e-06	0	3.60534e-05	0.000479658	3.80485e-05	0.00035993	2.72198e-05	0	6.93577e-06
k__Bacteria;p__Firmicutes;c__Bacilli;o__Lactobacillales;f__Lactobacillaceae;g__Lactobacillus;s__agilis	0	0	0	0	2.29437e-05	0	0	0	0	0	0	0	0	0	0	0	0	0	1.48275e-05	0	0	0	1.63634e-05	0	0	0	5.10386e-06	0	0	0	0	0	0	0
k__Bacteria;p__Firmicutes;c__Bacilli;o__Lactobacillales;f__Lactobacillaceae;g__Lactobacillus;s__brevis	0	0	0	0	0	0	0	0	0	6.25461e-06	0	0	0	0	0	0	6.81027e-06	0	0	0	0	0	0	0	0	0	0	0	0	0	0	0	0	0
k__Bacteria;p__Firmicutes;c__Bacilli;o__Lactobacillales;f__Lactobacillaceae;g__Lactobacillus;s__iners	5.15169e-05	0	0	0	0	0	0	0	0	0	0	0	0	0	0	0	0	0	0	0	0	0	0	0	0	0	0	0	0	0	0	0	0	0
k__Bacteria;p__Firmicutes;c__Bacilli;o__Lactobacillales;f__Lactobacillaceae;g__Lactobacillus;s__mucosae	0	6.70187e-06	0	0	0	0	0	0	0	0	0	0	2.10218e-05	0	0	0	0	0	3.70687e-05	0	0	0	0	0	0	0	0	0	0	0	0	0	0	0
k__Bacteria;p__Firmicutes;c__Bacilli;o__Lactobacillales;f__Lactobacillaceae;g__Lactobacillus;s__ruminis	0	0.000938262	0	0	7.64789e-06	0	0.000617122	0	0	0	5.3416e-06	6.59852e-05	0.0147012	0.0108266	0	0	6.81027e-06	0	0.003524	0	0	0	0	0	5.16166e-06	0	0	7.21069e-06	6.22933e-05	0.00232096	0.0039015	0	4.93375e-05	0
k__Bacteria;p__Firmicutes;c__Bacilli;o__Lactobacillales;f__Lactobacillaceae;g__Lactobacillus;s__zeae	0	6.70187e-06	0	9.79873e-06	0	0	0	0.000812795	0	0	0	0	7.00727e-06	0	0	0	0	0	4.94249e-06	0	0	0	0	1.25616e-05	0	0	0	0	0	0	0	0	7.04821e-06	0
k__Bacteria;p__Firmicutes;c__Bacilli;o__Lactobacillales;f__Lactobacillaceae;g__Pediococcus;s__	0	2.68075e-05	0	0	7.64789e-06	0	0	0	0	0	0	0	0	0	0	0	0	0	0	0	0	0	0	0	0	0	0	0	0	0	0	0	7.04821e-06	0
k__Bacteria;p__Firmicutes;c__Bacilli;o__Lactobacillales;f__Lactobacillaceae;g__Pediococcus;s__acidilactici	0	0.00282819	0	0	0.000642423	0	0	1.6365e-05	0	0	0	0	2.80291e-05	0	0	2.00044e-05	3.40514e-05	6.42983e-06	0	0	7.70363e-06	0	0	0	0	0.000128211	6.12464e-05	0	0	0	0	3.88854e-06	0.000662532	0
k__Bacteria;p__Firmicutes;c__Bacilli;o__Lactobacillales;f__Leuconostocaceae;g__;s__	9.36672e-06	4.69131e-05	0	2.44968e-05	0.000879507	0.000210719	0	5.455e-06	0	8.75646e-05	2.6708e-05	0	0.000287298	1.58748e-05	7.80906e-05	0	0.000183877	0.000655843	0.000274308	0	8.47399e-05	0	6.54536e-05	0.000157019	0.00015485	4.80792e-05	0	6.48962e-05	0	0.00393802	3.05601e-05	0.000396631	0.00665351	0.00013178
k__Bacteria;p__Firmicutes;c__Bacilli;o__Lactobacillales;f__Leuconostocaceae;g__Leuconostoc;s__	0	0	0	4.89937e-06	1.52958e-05	0	0	0	0	0	0	0	2.80291e-05	0	7.09915e-06	6.66813e-06	6.81027e-06	0	0	0	0	0	4.09085e-05	0	6.71016e-05	0	0	3.60534e-05	0	0	0	0	7.04821e-05	0
k__Bacteria;p__Firmicutes;c__Bacilli;o__Lactobacillales;f__Leuconostocaceae;g__Leuconostoc;s__mesenteroides	0	0	0	0	0	0	0	0	0	0	0	0	0	0	0	0	0	0	0	0	0	0	4.90902e-05	0	0	0	0	7.93176e-05	0	0	0	0	0	0
k__Bacteria;p__Firmicutes;c__Bacilli;o__Lactobacillales;f__Leuconostocaceae;g__Weissella;Other	0	0	0	0	0	0	0	5.455e-06	0	0	0	0	0	0	1.41983e-05	0	0	0	4.94249e-06	0	0	0	0	6.28078e-06	0	0	0	0	0	9.51212e-05	0	0	7.04821e-06	0
k__Bacteria;p__Firmicutes;c__Bacilli;o__Lactobacillales;f__Streptococcaceae;Other;Other	0	0	0	0	0	7.80439e-06	0	0	0	0	0	0	0	0	2.12974e-05	0	0	0	0	4.77715e-06	0	0	0	0	0	0	0	0	0	0	0	0	0	0
k__Bacteria;p__Firmicutes;c__Bacilli;o__Lactobacillales;f__Streptococcaceae;g__Lactococcus;Other	0	0.000180951	0	0	3.05916e-05	0	0	0	0	1.25092e-05	0	0	0	0	0	0	0	6.42983e-06	0	0	0	0	8.1817e-06	0	8.77483e-05	0	0	7.21069e-06	0	0	0	5.83281e-05	1.40964e-05	6.93577e-06
k__Bacteria;p__Firmicutes;c__Bacilli;o__Lactobacillales;f__Streptococcaceae;g__Lactococcus;s__	0	6.70187e-05	0	0	1.52958e-05	0	0	0	0	1.25092e-05	2.13664e-05	5.49877e-06	0.00015416	0	7.09915e-06	0	0	6.42983e-06	0	0	0	0	2.45451e-05	6.28078e-05	0.000165173	2.40396e-05	1.53116e-05	6.48962e-05	0	0	0	0.000124433	0.000176205	6.93577e-06
k__Bacteria;p__Firmicutes;c__Bacilli;o__Lactobacillales;f__Streptococcaceae;g__Lactococcus;s__garvieae	0	0.00335094	0	0	4.58873e-05	0	7.71403e-06	0	0	3.75277e-05	3.20496e-05	0	0	0	0	0	0	0	3.21262e-05	0	0	0	2.45451e-05	0	0.000314861	0	0	2.16321e-05	0	0	3.39556e-06	0.000221647	2.81928e-05	0
k__Bacteria;p__Firmicutes;c__Bacilli;o__Lactobacillales;f__Streptococcaceae;g__Streptococcus;s__	0.000393402	0.00889339	0.000193855	0.000440943	0.00113954	0.0014282	0.00101825	0.00442401	0.000255148	0.000756808	0.000507452	0.00026944	0.00926361	0.00418565	0.00183868	0.00116026	0.0014574	0.000720141	0.00401578	0.0080686	0.00134043	0.000313042	0.00171816	0.00211662	0.0121041	0.000729202	0.000551217	0.000389377	0.000598015	0.000561215	0.000764002	0.00188594	0.0164364	0.00119989
k__Bacteria;p__Firmicutes;c__Bacilli;o__Lactobacillales;f__Streptococcaceae;g__Streptococcus;s__anginosus	2.34168e-05	6.70187e-06	0	1.46981e-05	3.05916e-05	7.80439e-06	0	0	0	6.25461e-06	2.13664e-05	0	1.40145e-05	3.17496e-05	0	0	0	2.57193e-05	9.88499e-06	0	0	4.60356e-06	3.27268e-05	0	0.000227113	8.01321e-06	0	1.44214e-05	0	0	0	0	0	0
k__Bacteria;p__Firmicutes;c__Bacilli;o__Lactobacillales;f__Streptococcaceae;g__Streptococcus;s__luteciae	0	0	0	0	7.64789e-06	0	0	0	0	0	0	0	0	0	0	0	0	0	0	0	0	0	0	0	5.16166e-06	0	0	0	0	0	0	0	0	0
k__Bacteria;p__Firmicutes;c__Bacilli;o__Turicibacterales;f__Turicibacteraceae;g__Turicibacter;s__	0.000168601	0.00112591	4.84637e-05	4.89937e-06	3.05916e-05	0	5.39982e-05	6.546e-05	2.48925e-05	0.000125092	3.73912e-05	0	0.00030832	6.34991e-05	1.41983e-05	1.33363e-05	6.81027e-06	0.000417939	4.94249e-05	9.55429e-06	0	0	0	0.000590393	1.03233e-05	5.60924e-05	0	2.16321e-05	6.22933e-06	1.90242e-05	3.39556e-06	0	0	1.38715e-05
k__Bacteria;p__Firmicutes;c__Clostridia;Other;Other;Other;Other	0	0	1.21159e-05	0	0	0	0	0	0	0	0	0	0	0	0	2.00044e-05	0	0	0	0	0	0	0	0	5.16166e-06	0	0	0	0	0	0	0	0	0
k__Bacteria;p__Firmicutes;c__Clostridia;o__Clostridiales;Other;Other;Other	0.00134412	0.00550894	0.000678492	0.00344915	0.00125425	0.0028408	0.00151966	0.000649145	0.00069699	0.00466594	0.00158645	0.00141868	0.00412027	0.000693199	0.00142693	0.00101356	0.000694648	0.00250121	0.00366486	0.00167678	0.00109391	0.0016757	0.00340359	0.00240554	0.00355639	0.00221966	0.0029041	0.00382888	0.000585557	0.00272998	0.000835308	0.000688271	0.0035241	0.00158829
k__Bacteria;p__Firmicutes;c__Clostridia;o__Clostridiales;f__;g__;s__	0.00833169	0.00581723	0.00209606	0.0332863	0.0058124	0.0112617	0.0688708	0.0067042	0.00515897	0.014223	0.00416644	0.00630159	0.0568429	0.00202668	0.00195227	0.00283396	0.00314635	0.0221572	0.00737914	0.00433287	0.00281953	0.00860406	0.0192924	0.0352226	0.0117118	0.0197205	0.0180473	0.00670594	0.00183765	0.0618288	0.00157215	0.00159819	0.0224767	0.00417534
k__Bacteria;p__Firmicutes;c__Clostridia;o__Clostridiales;f__Christensenellaceae;g__;s__	0.000594786	0.00196365	0	0.0110579	0.000221789	0.00019511	0.000408843	0.000910985	0	0.000475351	0	0	0.0107141	0.000206372	0	1.33363e-05	0.000286031	0.000675133	0.00139873	0	6.93326e-05	7.82606e-05	0.00103089	0.000113054	0.000774249	0.00175489	0.000153116	2.16321e-05	0	0.002749	0	0	0.000140964	0.000152587
k__Bacteria;p__Firmicutes;c__Clostridia;o__Clostridiales;f__Christensenellaceae;g__Christensenella;s__	9.36672e-06	0.000382007	1.21159e-05	0.000338056	0.000122366	0	0.000231421	0.000343665	0	3.12731e-05	0	0	0.000119124	7.40823e-05	0	6.66813e-06	0	2.57193e-05	9.88499e-06	2.38857e-05	6.1629e-05	3.68285e-05	9.81804e-05	3.76847e-05	0.000299376	0.000104172	2.04155e-05	2.88428e-05	3.7376e-05	9.51212e-06	3.39556e-06	0	2.11446e-05	0
k__Bacteria;p__Firmicutes;c__Clostridia;o__Clostridiales;f__Clostridiaceae;Other;Other	0.0114274	0.0193952	0.0290176	0.00206263	0.00137662	0.0260354	0.0059398	0.00258022	0.000504073	0.00345255	0.00329576	0.000588368	0.00451969	0.00271988	0.0138078	0.0027406	0.000531201	0.00997267	0.00998631	0.0129556	0.000947546	0.000906902	0.0101944	0.00518164	0.00503262	0.000705162	0.00157199	0.00248048	1.24587e-05	0.00342436	0.000281832	0.00192483	0.00164928	0.000596477
k__Bacteria;p__Firmicutes;c__Clostridia;o__Clostridiales;f__Clostridiaceae;g__;s__	0.00499714	0.00205077	0.0159688	0.00187646	0.00151428	0.00555673	0.00284648	0.00074188	8.71237e-05	0.000744299	0.000411303	0.00563623	0.00398013	0.00026458	0.00124235	0.0206645	0.00111688	0.00216685	0.00585438	0.00175321	0.000238812	0.000906902	0.00199633	0.0129635	0.00633336	0.000408673	0.000826826	0.00137003	0.000678997	0.00405216	2.37689e-05	0.000241089	0.000345362	0.0012415
k__Bacteria;p__Firmicutes;c__Clostridia;o__Clostridiales;f__Clostridiaceae;g__02d06;s__	0	0	0	0	0	1.56088e-05	0	0	0	0	0	0	7.00727e-06	0	2.12974e-05	6.66813e-06	0	0	0	0	0	0	0	0	0	0	0	0	0	9.51212e-06	0	0	1.40964e-05	0
k__Bacteria;p__Firmicutes;c__Clostridia;o__Clostridiales;f__Clostridiaceae;g__Clostridium;Other	0	0	0.000157507	0	0	0	0	0	0	0	0.00026708	0	0	0	0	0	0	1.92895e-05	0	0	0	0	0	1.25616e-05	0	0	0	0	0	9.51212e-06	0	0	0	6.93577e-06
k__Bacteria;p__Firmicutes;c__Clostridia;o__Clostridiales;f__Clostridiaceae;g__Clostridium;s__	0.000861738	0.00145431	0.00105409	0.00121014	0.00734962	0.00137357	0.00107996	0.00072006	8.71237e-05	0.00377153	0.00183751	0.0017596	0.0074207	0.00455077	0.00264088	0.00988217	0.00260833	0.00331779	0.00126281	0.00299049	0.00196442	0.00349411	0.00483538	0.00658853	0.000113557	0.0038864	0.00253662	0.00165125	0.000915711	0.0011795	0.0132189	0	0.00393995	0.00193508
k__Bacteria;p__Firmicutes;c__Clostridia;o__Clostridiales;f__Clostridiaceae;g__Clostridium;s__hiranonis	0	0	0	0	0	0	0	0	0	0	5.3416e-06	0.000555375	0	0	4.9694e-05	0	0	0	2.47125e-06	4.77715e-06	0	4.60356e-06	0	0	5.16166e-06	0	0	1.44214e-05	0	0	0	7.77708e-06	2.11446e-05	0
k__Bacteria;p__Firmicutes;c__Clostridia;o__Clostridiales;f__Clostridiaceae;g__Clostridium;s__neonatale	0	0	0	0	0	0	0	0	0	0	0	0	0	0	2.12974e-05	0	0	0	0	0	0	0	0	0	0	0	0	0	0	0	0	0	0	0
k__Bacteria;p__Firmicutes;c__Clostridia;o__Clostridiales;f__Clostridiaceae;g__Clostridium;s__perfringens	0.000238851	0	0.000133275	4.89937e-06	0.000573592	0	1.54281e-05	1.091e-05	0	4.37823e-05	5.3416e-06	0	0	0	0	6.66813e-06	0	7.07282e-05	1.72987e-05	4.77715e-06	0	5.52428e-05	0.000155452	0	0	0	5.10386e-05	7.21069e-06	0	0.000665849	6.79113e-06	3.88854e-06	7.04821e-06	0.000769871
k__Bacteria;p__Firmicutes;c__Clostridia;o__Clostridiales;f__Clostridiaceae;g__SMB53;s__	0.000777437	0.000623274	0.000193855	0.000112685	6.11831e-05	0.0017794	0.000316275	0.000201835	4.9785e-05	0.000287712	0.000208322	2.19951e-05	0.000553574	0.000179914	0.000986781	0.000193376	6.81027e-05	0.000668703	0.000523904	0.000912435	7.70363e-05	7.3657e-05	0.000490902	0.000213546	0.000376801	4.80792e-05	0.000122493	0.000151424	0	0.000228291	2.71645e-05	0.000182761	0.000105723	4.16146e-05
k__Bacteria;p__Firmicutes;c__Clostridia;o__Clostridiales;f__Dehalobacteriaceae;g__;s__	0	0	0	0	7.64789e-06	0	0	0	0	0	0	0	0	0	0	0	0	1.28597e-05	0	0	0	0	0	0	0	0	0	0	0	0	0	0	0	0
k__Bacteria;p__Firmicutes;c__Clostridia;o__Clostridiales;f__Dehalobacteriaceae;g__Dehalobacterium;s__	3.74669e-05	0	0	0.000176377	0	7.80439e-06	0.000416557	5.455e-06	0	0	0	0	0.000147153	0	0	0	0	0	0	0	0	0	0.000261814	8.79309e-05	0	0.000144238	0	0	0	0.000114145	0	0	0	0
k__Bacteria;p__Firmicutes;c__Clostridia;o__Clostridiales;f__EtOH8;g__;s__	0	0	0	0	0	0	0	0	0	0	0	0	2.10218e-05	0	0	0	0	0	0	0	0	0	0	0	0	0	0	0	0	9.51212e-06	0	0	0	0
k__Bacteria;p__Firmicutes;c__Clostridia;o__Clostridiales;f__Eubacteriaceae;g__Anaerofustis;s__	9.36672e-06	4.69131e-05	0	0	1.52958e-05	0	0	1.6365e-05	0	1.25092e-05	0	1.64963e-05	1.40145e-05	0	0	0	0	1.92895e-05	6.42524e-05	1.91086e-05	1.54073e-05	0	8.1817e-06	0	5.16166e-05	1.60264e-05	2.55193e-05	5.76855e-05	3.11466e-05	9.51212e-06	0	0	0	0
k__Bacteria;p__Firmicutes;c__Clostridia;o__Clostridiales;f__Eubacteriaceae;g__Pseudoramibacter_Eubacterium;s__	3.27835e-05	0.00021446	3.63478e-05	0	9.17747e-05	0	7.71403e-06	0.00116737	0	0	1.06832e-05	2.74938e-05	0	5.29159e-06	0	0	6.81027e-06	6.42983e-06	0.000175459	0.000272297	2.31109e-05	1.38107e-05	0	0	0.00213177	4.0066e-05	0	0	0.000155733	0	9.50758e-05	0	0	0
k__Bacteria;p__Firmicutes;c__Clostridia;o__Clostridiales;f__Lachnospiraceae;Other;Other	0.0122844	0.00631317	0.00608219	0.00709918	0.0278001	0.00708639	0.0101671	0.00263477	0.00412593	0.00771819	0.0147749	0.013274	0.00802332	0.00751935	0.016179	0.00380084	0.00484891	0.00488667	0.018994	0.00882817	0.00475314	0.00476929	0.0148089	0.0175108	0.00916711	0.00748433	0.00707395	0.0173129	0.00868991	0.00487972	0.00191849	0.0223397	0.013018	0.0319184
k__Bacteria;p__Firmicutes;c__Clostridia;o__Clostridiales;f__Lachnospiraceae;g__;s__	0.0238711	0.0303863	0.0393404	0.0614577	0.0645788	0.0289777	0.0261043	0.016665	0.0159374	0.0482293	0.0344159	0.0671619	0.0651886	0.022013	0.0209354	0.0263325	0.0259403	0.0247934	0.0470427	0.100148	0.0349591	0.0583778	0.107516	0.073975	0.0560711	0.0527269	0.0401215	0.0625455	0.0269418	0.0475416	0.0242715	0.0471213	0.0410488	0.0448328
k__Bacteria;p__Firmicutes;c__Clostridia;o__Clostridiales;f__Lachnospiraceae;g__Anaerostipes;s__	0.000421502	0.00274107	0.000218087	0.0112489	0.000925395	0.00143601	0.000223707	0.00156559	3.11156e-05	0.000662989	5.3416e-06	0.000263941	0.000434451	0.00049741	0.000525337	0.000160035	0.000143016	0.000437229	0.00402813	0	0.00809651	0.000437339	0.00147271	0.000445935	0	0.000528872	0.00120451	0.000230742	0	0.000142682	0.00054329	0	0.000359459	0.000645027
k__Bacteria;p__Firmicutes;c__Clostridia;o__Clostridiales;f__Lachnospiraceae;g__Blautia;Other	0.00104439	0.000100528	0	0.000269465	0.00010707	9.36527e-05	0.000293133	0.000212745	0.000261371	0.00065048	0.000154906	0.000197956	0.000161167	0.000433911	2.12974e-05	6.00132e-05	0.000136205	0.000212185	0.00196958	0.000114652	0.000308145	8.28642e-05	0.000106362	0.000659481	0.00052649	0.000560924	0.000336855	0.000497538	6.22933e-05	1.90242e-05	0.000305601	3.11083e-05	0.000253736	0.00013178
k__Bacteria;p__Firmicutes;c__Clostridia;o__Clostridiales;f__Lachnospiraceae;g__Blautia;s__	0.00959152	0.0213388	0.00420423	0.0267946	0.0290314	0.00909992	0.0276702	0.00486041	0.0154645	0.0206465	0.0096309	0.0357255	0.0090604	0.0272517	0.00859707	0.00481439	0.00844474	0.0135091	0.0200369	0.0409067	0.0133966	0.0153989	0.0197424	0.0116383	0.00289053	0.0211949	0.0218343	0.0312367	0.0101351	0.00347192	0.00668926	0.0103007	0.0472301	0.0117423
k__Bacteria;p__Firmicutes;c__Clostridia;o__Clostridiales;f__Lachnospiraceae;g__Blautia;s__obeum	0	0	0	0	0	0	0	0	0	0	0	0	0	0	0	0	0	0	2.47125e-06	0	0	0	0	0	0	0	5.10386e-06	0	0	0	0	0	0	0
k__Bacteria;p__Firmicutes;c__Clostridia;o__Clostridiales;f__Lachnospiraceae;g__Blautia;s__producta	9.36672e-06	0	0.000460405	0.000426245	0.000137662	7.80439e-06	7.71403e-06	5.455e-06	0	0	5.3416e-06	0.000373916	0	5.29159e-06	0.000369156	0	0	2.57193e-05	2.47125e-06	4.29943e-05	0	0.000138107	0	0	0.000108395	8.01321e-06	5.10386e-06	0.00010816	0.000149504	0	0.000261458	0.000486067	7.04821e-06	0
k__Bacteria;p__Firmicutes;c__Clostridia;o__Clostridiales;f__Lachnospiraceae;g__Butyrivibrio;s__	0	0	0	0	0	0	0	0	0	0	0	0	0	0	2.12974e-05	6.66813e-06	0	0	0	0	0	0	0	0	0	0	0	0	0	0	0	0	7.04821e-06	0
k__Bacteria;p__Firmicutes;c__Clostridia;o__Clostridiales;f__Lachnospiraceae;g__Coprococcus;Other	0	0	0	0.00678072	0	0	0.00105682	0	0	0	0	0	0.00280991	5.29159e-06	0	6.66813e-06	0	0	8.89649e-05	0	0	0	0	0	0	0	0	7.21069e-06	0	0.00385241	0	0	0	0
k__Bacteria;p__Firmicutes;c__Clostridia;o__Clostridiales;f__Lachnospiraceae;g__Coprococcus;s__	0.00372795	0.00647401	0.0010662	0.0108472	0.00121601	0.00405828	0.00899455	0.00206199	0.00280663	0.00818103	0.0030821	0.00561974	0.00593515	0.00699549	0.00182448	0.00190709	0.00169576	0.00716284	0.00732725	0.00105575	0.00699489	0.00368285	0.00748625	0.00928299	0.00400029	0.00895075	0.00631348	0.00664104	0.000579327	0.00200706	0.000159591	0.00018665	0.0103538	0.00364128
k__Bacteria;p__Firmicutes;c__Clostridia;o__Clostridiales;f__Lachnospiraceae;g__Coprococcus;s__eutactus	0	0	0	3.42956e-05	0	0	0.00435071	0	0	0	0	0	2.80291e-05	0	0	0	0	0	0.00255033	0	0	0	0	0	5.16166e-06	0	0	0	0	9.51212e-06	3.39556e-06	0	0	0
k__Bacteria;p__Firmicutes;c__Clostridia;o__Clostridiales;f__Lachnospiraceae;g__Dorea;Other	1.87334e-05	1.34037e-05	0	2.93962e-05	1.52958e-05	2.34132e-05	3.85701e-05	2.182e-05	6.22312e-06	7.50554e-05	5.3416e-06	0	4.20436e-05	4.23327e-05	2.12974e-05	1.33363e-05	2.04308e-05	0.000102877	2.9655e-05	1.91086e-05	0	9.20713e-06	1.63634e-05	7.53693e-05	0	0	1.02077e-05	2.88428e-05	0	9.51212e-06	1.69778e-05	0	9.86749e-05	0
k__Bacteria;p__Firmicutes;c__Clostridia;o__Clostridiales;f__Lachnospiraceae;g__Dorea;s__	0.000576053	0.00100528	0.0049433	0.00260646	0.012336	0.00115505	0.00150424	0.000550955	0.00124462	0.00472849	0.000827947	0.00742333	0.00119824	0.00103186	0.00322301	0.00169371	0.000585683	0.00134384	0.00280981	0.00201596	0.000608586	0.00527108	0.00337086	0.00366169	0.000753603	0.00062503	0.0059409	0.000447063	0.00297762	0.00261583	0.00117826	0.010013	0.00255145	0.0010473
k__Bacteria;p__Firmicutes;c__Clostridia;o__Clostridiales;f__Lachnospiraceae;g__Dorea;s__formicigenerans	0.00113337	0.00176929	0.00026655	0.00115625	0.00087186	0.00161551	0.00193622	0.000550955	0.000553858	0.00252686	0.00113242	1.09975e-05	0.00150656	0.00131761	0.00110747	0.00116026	0.000592494	0.00156245	0.00211044	0.00235513	0	0.000888488	0.00247087	0.00314039	0	0	0.00117389	0.00213436	0	0.000380485	0.000563663	0	0.00537778	0.000679706
k__Bacteria;p__Firmicutes;c__Clostridia;o__Clostridiales;f__Lachnospiraceae;g__Epulopiscium;s__	4.68336e-06	0	0	3.91949e-05	0	0	7.71403e-06	4.9095e-05	0	6.25461e-06	5.3416e-06	0.000109975	2.80291e-05	1.05832e-05	7.09915e-05	6.66813e-06	0	9.00177e-05	9.88499e-06	6.21029e-05	0	0	0	0	0.000118718	8.01321e-06	2.55193e-05	7.21069e-06	1.8688e-05	0	7.80979e-05	7.77708e-05	7.04821e-06	0
k__Bacteria;p__Firmicutes;c__Clostridia;o__Clostridiales;f__Lachnospiraceae;g__Lachnobacterium;s__	4.68336e-06	2.68075e-05	0	5.87924e-05	7.64789e-06	7.80439e-06	7.71403e-06	2.7275e-05	0	6.25461e-05	5.3416e-06	0	6.30654e-05	0	0	6.66813e-06	0	3.8579e-05	2.71837e-05	0	0	4.60356e-06	0.000392722	6.28078e-05	7.22633e-05	7.21189e-05	3.06232e-05	0	0	6.65849e-05	0	0	1.40964e-05	0
k__Bacteria;p__Firmicutes;c__Clostridia;o__Clostridiales;f__Lachnospiraceae;g__Lachnospira;s__	0.00701567	0.0205546	0.0132669	0.00450252	0.00907805	0.00881896	0.00282333	0.00475131	0.00133797	0.0121527	0.00938518	0.0168372	0.0254504	0.000724948	0.0796169	0.000413424	0.0148328	0.00751005	0.00568881	0.00653514	0.00464529	0.0283534	0.00692172	0.0132838	5.16166e-06	0.00886261	0.00500689	0.0176878	0.00495231	0.0106726	0.00455345	0.0287324	0.000634339	0.0094812
k__Bacteria;p__Firmicutes;c__Clostridia;o__Clostridiales;f__Lachnospiraceae;g__Moryella;Other	0	0	0	5.3893e-05	0	0	0	0	0	0	0	0	0	0	0	0	0	0	0	0	1.54073e-05	0	0	0	0	0	0	0	0	0	0	0	0	0
k__Bacteria;p__Firmicutes;c__Clostridia;o__Clostridiales;f__Lachnospiraceae;g__Moryella;s__	0	0	0	0	0	0	0	0	0	0	0	0	0	0	0	0	0	0	0	0	0	0	0	0	0	0	0	0	0	0	0	0	1.40964e-05	0
k__Bacteria;p__Firmicutes;c__Clostridia;o__Clostridiales;f__Lachnospiraceae;g__Oribacterium;s__	0	6.70187e-06	0	0	7.64789e-06	7.80439e-06	0	0	0	0	5.3416e-06	0	7.00727e-06	0	0	6.66813e-06	0	0	0	9.55429e-06	0	9.20713e-06	0	1.25616e-05	0	8.01321e-06	0	0	0	0	0	0	2.81928e-05	0
k__Bacteria;p__Firmicutes;c__Clostridia;o__Clostridiales;f__Lachnospiraceae;g__Roseburia;Other	0.000243535	0.000308286	0.000242319	0.000656515	0.00194256	0.000499481	0.000138852	0.00015274	0.000105793	0.000156365	0.000240372	0.00156165	0.000602625	0.000169331	0.000709915	0.00010669	0.000687838	0.000147886	0.00031632	0.000238857	0.000431403	0.00052941	0.000932714	0.00140689	3.097e-05	0.00141834	7.6558e-05	0.000569644	0.000890794	0.000409021	8.14935e-05	0.00138432	0.000563857	0.00278818
k__Bacteria;p__Firmicutes;c__Clostridia;o__Clostridiales;f__Lachnospiraceae;g__Roseburia;s__	0.00279596	0.00447015	0.0283997	0.0038558	0.00840503	0.00631375	0.0032476	0.00274387	0.00267594	0.00625461	0.0217243	0.0167822	0.00252962	0.00329137	0.00926439	0.000813512	0.00512814	0.0139977	0.00175953	0.00103186	0.022094	0.05034	0.00427903	0.00714124	2.58083e-05	0.0176771	0.000847241	0.0218123	0.00721979	0.00266339	0.000444819	0.0186883	0.00397519	0.00835067
k__Bacteria;p__Firmicutes;c__Clostridia;o__Clostridiales;f__Lachnospiraceae;g__Roseburia;s__faecis	0.00112401	0.00138729	0.000957158	0.00236639	0.00185844	0.00140479	5.39982e-05	0.000660055	0.000354718	0.000606697	0.00102024	0.000159464	0.00100204	0.0005662	0.000198776	0.000626805	0.00025879	0.000823019	0.0003954	0.000812115	0.00104769	0.0023294	0.000613627	0.000960959	0	0.00221164	0.000454244	0.00355487	9.34399e-05	0.000770482	0.000342952	0.000120545	0.00114886	0.000478568
k__Bacteria;p__Firmicutes;c__Clostridia;o__Clostridiales;f__Lachnospiraceae;g__[Ruminococcus];Other	0.000103034	5.3615e-05	8.48115e-05	0	8.41268e-05	3.12176e-05	0.000169709	0.000180015	1.24462e-05	0.000100074	0	1.09975e-05	1.40145e-05	5.29159e-06	0	2.00044e-05	2.72411e-05	4.50088e-05	2.71837e-05	0.000119429	0	0.000197953	0.000155452	0.000182142	0.000614238	0	0.000505282	7.21069e-06	0	9.51212e-06	0	3.11083e-05	0.000740062	3.46789e-05
k__Bacteria;p__Firmicutes;c__Clostridia;o__Clostridiales;f__Lachnospiraceae;g__[Ruminococcus];s__	0.00952595	0.00378656	0.008675	0.000244968	0.00620244	0.00152966	0.0197402	0.00909349	0.00192295	0.00241428	0.000229689	0.00146267	0.000406421	0.000370412	0.000184578	0.00184707	0.00107602	0.00515673	0.00204125	0.00960206	0.000762659	0.00868693	0.00678263	0.0123354	0.0331327	0.000985624	0.0238759	0.000274006	0.000566869	0.000142682	0.000716464	0.007396	0.0214548	0.00250381
k__Bacteria;p__Firmicutes;c__Clostridia;o__Clostridiales;f__Lachnospiraceae;g__[Ruminococcus];s__gnavus	0.00211219	0.000449026	0.00363478	0.00206753	0.000221789	0.0007102	0.000663406	0.00264568	0.000435619	0.00096321	0.00213664	0.00347522	0.00176583	0.000714365	0.00981812	0.000533451	0.000674217	0.00853882	0.00167303	0.00958773	0.00226487	0.000280817	0.00143998	0.000803939	0.0110821	0.000657083	0.00266932	0.00201899	0.000753748	0.000285364	0.00490659	0.0231407	0.00212856	0.00136635
k__Bacteria;p__Firmicutes;c__Clostridia;o__Clostridiales;f__Lachnospiraceae;g__[Ruminococcus];s__torques	1.40501e-05	0	0	0	1.52958e-05	0	0	2.7275e-05	0	0	0	0	0	0	0	0	0	6.42983e-06	9.88499e-06	2.38857e-05	0	4.60356e-06	8.1817e-06	0	7.74249e-05	0	1.53116e-05	0	0	0	0	0	3.5241e-05	0
k__Bacteria;p__Firmicutes;c__Clostridia;o__Clostridiales;f__Peptococcaceae;g__;s__	3.27835e-05	4.69131e-05	0	0	0	0	0	3.273e-05	6.22312e-06	0	0	0	0.000294305	0	0	0	0	0	0	0	0	0	0	0	3.61316e-05	8.01321e-06	0.0001327	0	0	9.51212e-06	0	0	0	0
k__Bacteria;p__Firmicutes;c__Clostridia;o__Clostridiales;f__Peptococcaceae;g__rc4-4;s__	9.83505e-05	0	0	0	0	0	0	0	0	0	0	0	7.00727e-06	0	0	0	0	4.50088e-05	0	0	0	0	0	0	0	1.60264e-05	0	0	0	8.56091e-05	0	0	0	0
k__Bacteria;p__Firmicutes;c__Clostridia;o__Clostridiales;f__Peptostreptococcaceae;g__;s__	0.000206068	0.000375305	0.000617912	3.91949e-05	1.52958e-05	0.000850679	0.000239135	5.455e-05	3.11156e-05	0.000137601	0.000106832	6.04864e-05	0.000322334	5.29159e-05	0.00113586	0.000233385	4.76719e-05	0.000501527	0.000417641	0.000286629	3.08145e-05	5.98463e-05	0.000302723	0.000301477	0.00024776	1.60264e-05	0.000178635	0.000158635	1.8688e-05	0.000275852	3.39556e-06	3.11083e-05	8.45785e-05	2.77431e-05
k__Bacteria;p__Firmicutes;c__Clostridia;o__Clostridiales;f__Peptostreptococcaceae;g__Peptostreptococcus;s__	0	0	0	0	0	0	0	0	0	1.87638e-05	1.06832e-05	5.49877e-06	0	0	0	0	0	0	2.47125e-06	4.77715e-06	0	0	0	1.25616e-05	0	0	5.10386e-06	0	0	0	3.39556e-06	0	0	0
k__Bacteria;p__Firmicutes;c__Clostridia;o__Clostridiales;f__Peptostreptococcaceae;g__Peptostreptococcus;s__anaerobius	2.81001e-05	0	0	2.93962e-05	0	0	0	0	0	0	0	5.49877e-06	0	0	0	0	0	0	0	0	0	0	0	0	0.000485196	0	0	0	1.24587e-05	0	0	0	0	0
k__Bacteria;p__Firmicutes;c__Clostridia;o__Clostridiales;f__Ruminococcaceae;Other;Other	0.000337202	0.000160845	2.42319e-05	0.000641817	0.000351803	0.000101457	0.000408843	0.000463675	6.84544e-05	0.000594188	2.6708e-05	3.29926e-05	0.00110715	0.000449785	7.09915e-06	3.33407e-05	0.000143016	0.00179392	0.000400342	4.77715e-05	0.000454514	0.000405114	0.000965441	0.00032032	0.00165173	0.00125006	0.00252131	7.93176e-05	1.8688e-05	0.000475606	2.37689e-05	0	0.000140964	0.000104037
k__Bacteria;p__Firmicutes;c__Clostridia;o__Clostridiales;f__Ruminococcaceae;g__;s__	0.0734444	0.105983	0.0490453	0.156804	0.0979465	0.0799638	0.223483	0.0721969	0.0266474	0.114153	0.012275	0.0386618	0.184522	0.14844	0.00209425	0.0261658	0.0435449	0.433004	0.136208	0.0224956	0.0501352	0.0845076	0.226232	0.0443109	0.12339	0.0937625	0.159761	0.0424133	0.0195414	0.100182	0.00989807	0.00377966	0.124584	0.0509641
k__Bacteria;p__Firmicutes;c__Clostridia;o__Clostridiales;f__Ruminococcaceae;g__Anaerotruncus;s__	8.89838e-05	6.70187e-05	0	0.00023517	0.000336507	0	0.000177423	0.00211654	0	0.000137601	5.3416e-06	0	0.000203211	2.6458e-05	0	0	2.72411e-05	0.000109307	0.000662294	1.91086e-05	0.000123258	0.000262403	4.90902e-05	6.90885e-05	0.0157276	0.000136224	0.000464452	1.44214e-05	0.000230485	0.000171218	3.39556e-06	0	0.000204398	4.16146e-05
k__Bacteria;p__Firmicutes;c__Clostridia;o__Clostridiales;f__Ruminococcaceae;g__Faecalibacterium;s__prausnitzii	0.0111464	0.00193684	0.00276243	0.0092696	0.00487935	0.0249897	0.00796087	0.0235274	0.00181715	0.0140041	0.00115378	0.0195921	0.0319812	0.00154515	3.54957e-05	0.00974214	0.0172981	0.0374795	0.00720121	0.00129461	0.00964494	0.0103442	0.0349931	0.0145965	0.00994653	0.0047358	0.0255346	0.00878983	0.00216781	0.0191669	0.000808144	0.00021387	0.0186355	0.009287
k__Bacteria;p__Firmicutes;c__Clostridia;o__Clostridiales;f__Ruminococcaceae;g__Oscillospira;s__	0.00345163	0.0127939	0.00900213	0.0499001	0.00916217	0.00202134	0.0132527	0.0158741	0.000584974	0.0077307	0.00337589	0.00581769	0.0142177	0.00312733	0.000411751	0.00190709	0.00124628	0.0143321	0.00914609	0.00118473	0.00323552	0.0047785	0.0207242	0.00505602	0.0463053	0.00780486	0.00674731	0.00618677	0.00308975	0.00723873	0.00212902	0.00140765	0.00575134	0.00185879
k__Bacteria;p__Firmicutes;c__Clostridia;o__Clostridiales;f__Ruminococcaceae;g__Ruminococcus;Other	0.0155253	0.0103611	0.00157507	4.89937e-06	0.0121601	0	0.000254563	0.00385123	0	0.00145732	1.60248e-05	5.49877e-06	0.000196203	5.29159e-06	0	0	0.0010624	0.00345282	7.41374e-05	4.29943e-05	0.00779607	4.60356e-06	8.1817e-06	0.00120591	0	0.0168277	0.000173531	0	0.000261632	4.75606e-05	0	0	7.04821e-06	9.71008e-05
k__Bacteria;p__Firmicutes;c__Clostridia;o__Clostridiales;f__Ruminococcaceae;g__Ruminococcus;s__	0.002618	0.0183966	0.000666376	0.0062075	0.00439754	0.00222425	0.00655692	0.00514407	0.00134419	0.00748677	0.00168794	8.79802e-05	0.0274475	0.0130491	6.38923e-05	0.000666813	0.00253342	0.0139463	0.0199677	0.00321024	0.00362841	0.000860866	0.00728171	0.0022862	0.0473531	0.0243521	0.0897668	0.00284822	0.000137045	0.0425477	0.000254667	0.000233312	0.00132506	0.00654737
k__Bacteria;p__Firmicutes;c__Clostridia;o__Clostridiales;f__Ruminococcaceae;g__Ruminococcus;s__bromii	4.68336e-05	1.34037e-05	0.00238684	0	0.00501702	0	0.000169709	0	0	0.000844373	0	0	3.50363e-05	1.05832e-05	0	0	0	1.28597e-05	0.00249843	9.55429e-06	7.70363e-06	4.60356e-06	0	0.00170209	0	0.00750036	1.53116e-05	0	0.000467199	9.51212e-06	0	0	0	1.38715e-05
k__Bacteria;p__Firmicutes;c__Clostridia;o__Clostridiales;f__Ruminococcaceae;g__Ruminococcus;s__callidus	4.68336e-06	0	0	9.79873e-06	0	0	7.71403e-06	0	0	2.50185e-05	0	0	7.00727e-06	0	0	0	0	6.42983e-06	4.94249e-06	0	0	0	0	0	0	0	0	0	0	9.51212e-06	0	0	0	0
k__Bacteria;p__Firmicutes;c__Clostridia;o__Clostridiales;f__Ruminococcaceae;g__Ruminococcus;s__flavefaciens	0	0	0	0	7.64789e-06	0	7.71403e-06	1.091e-05	0	1.25092e-05	0	0	0	0	0	0	0	0	0	0	0	0	1.63634e-05	0	0	8.01321e-06	0	0	0	0	0	0	0	0
k__Bacteria;p__Firmicutes;c__Clostridia;o__Clostridiales;f__Veillonellaceae;Other;Other	0.000154551	0	0	4.40943e-05	0	0.000718004	0	0	1.24462e-05	6.25461e-06	0	0	0.000133138	3.70412e-05	1.41983e-05	0.000140031	0	0.000315062	0	9.55429e-06	0	0	0.000294541	1.88423e-05	1.03233e-05	8.01321e-06	5.10386e-06	7.93176e-05	1.24587e-05	9.51212e-06	7.80979e-05	5.44395e-05	0	0
k__Bacteria;p__Firmicutes;c__Clostridia;o__Clostridiales;f__Veillonellaceae;g__;s__	0.000168601	0	1.21159e-05	2.93962e-05	6.8831e-05	0.00172477	1.54281e-05	5.455e-06	3.73387e-05	5.62915e-05	0.000192297	9.3479e-05	0.000126131	1.05832e-05	0.000198776	0.000166703	8.85335e-05	0.000983765	1.977e-05	9.55429e-05	0.000184887	8.28642e-05	0.000449993	0.000125616	0.000232275	4.0066e-05	2.04155e-05	0.000324481	2.49173e-05	1.90242e-05	0.000247876	0.000513287	2.81928e-05	5.54862e-05
k__Bacteria;p__Firmicutes;c__Clostridia;o__Clostridiales;f__Veillonellaceae;g__Acidaminococcus;s__	0.00293647	0	0.00609431	0.00124934	0	0.00174818	7.71403e-06	5.455e-06	1.24462e-05	0.000356513	0.000512793	0.00187508	0.00868901	0.02087	0	0	0.00353453	0.00982479	2.47125e-06	0	0	4.60356e-06	0.000106362	3.76847e-05	0	0	5.10386e-06	0.00411009	0	0.000656337	0.0241934	0	0	0.00135941
k__Bacteria;p__Firmicutes;c__Clostridia;o__Clostridiales;f__Veillonellaceae;g__Dialister;s__	5.15169e-05	0.00182961	0.00126006	0.0182452	7.64789e-06	5.46307e-05	0.0289122	0.00342029	0.000460511	0.000100074	0.00305005	0.00363468	0.00910945	0.0559798	0	0.0010469	0.00189326	1.92895e-05	0.01891	1.91086e-05	0.00826599	3.22249e-05	8.1817e-06	0.00250603	0.000903291	6.41056e-05	3.06232e-05	0.00649683	0.00178782	0.0062019	0.0268589	0	0.00828165	0.00641559
k__Bacteria;p__Firmicutes;c__Clostridia;o__Clostridiales;f__Veillonellaceae;g__Megamonas;s__	0.0203773	6.70187e-06	0.00116313	0.00213612	0.0345226	7.80439e-06	0.000138852	0.00045822	0.00685788	0.00543526	0.0298809	0.00476193	1.40145e-05	0.000777864	0.197889	0.06038	0.0270845	0.0241312	0	0.0729375	0.0414763	0.00482454	1.63634e-05	0.000144458	2.58083e-05	2.40396e-05	0.00114837	0.0506479	0.0123403	0	0.124729	0.198942	0	0.0195797
k__Bacteria;p__Firmicutes;c__Clostridia;o__Clostridiales;f__Veillonellaceae;g__Megasphaera;s__	0.00383099	0.0124722	0.00101774	0.00517373	3.05916e-05	0.0615532	0.000161995	0.0108336	3.73387e-05	3.12731e-05	0.0129747	0.0217146	0.0438795	0.0256431	0.0590791	0.0143365	0.0211663	0.00178106	0.0040825	9.55429e-06	0.00266545	9.20713e-06	8.1817e-06	6.90885e-05	0.0152372	4.0066e-05	3.5727e-05	0.0281217	0.00880204	0.018016	0.0625632	0.0229929	0.00136735	0.0154668
k__Bacteria;p__Firmicutes;c__Clostridia;o__Clostridiales;f__Veillonellaceae;g__Mitsuokella;Other	0	0	0	0	0	0.000718004	0	0	0	0	0	0	0	0	0	2.66725e-05	0	0	0	0	0	0	8.1817e-06	0	0	0	0	0	0	0	0	0	0	0
k__Bacteria;p__Firmicutes;c__Clostridia;o__Clostridiales;f__Veillonellaceae;g__Mitsuokella;s__	0	0	0	0	0	6.24351e-05	0	0	0	0	0	0	0	0	0	6.66813e-06	0	0	0	0	0	0	0	0	0	0	0	0	0	0	0	0	0	0
k__Bacteria;p__Firmicutes;c__Clostridia;o__Clostridiales;f__Veillonellaceae;g__Mitsuokella;s__multacida	0	0	0	0	0	0.0297894	0	5.455e-06	0	0	0	0	0	0	0	0.00139364	0	6.42983e-06	0	0	0	0	0.00146452	0	0	0	0	2.16321e-05	0	0	0	0	0	0
k__Bacteria;p__Firmicutes;c__Clostridia;o__Clostridiales;f__Veillonellaceae;g__Phascolarctobacterium;s__	0.00785399	0.018142	0.00576718	1.95975e-05	0.00634775	0.00292665	0.00919512	0.00348029	0.0266287	0.0394604	0.00102559	6.04864e-05	0.000434451	1.05832e-05	5.67932e-05	0.00164036	3.40514e-05	0.0147758	0.019513	0.0181627	8.47399e-05	0.0107171	0.0221888	0.0455168	0.0289518	0.095854	0.0286225	0.00680689	0.000261632	0.00116048	6.79113e-06	3.88854e-06	2.81928e-05	0.00719933
k__Bacteria;p__Firmicutes;c__Clostridia;o__Clostridiales;f__Veillonellaceae;g__Selenomonas;s__	0	0	0	0	0	0	0	0	6.22312e-06	0	5.3416e-06	0	0	0	2.12974e-05	6.66813e-06	6.81027e-06	0	2.47125e-06	0	0	0	0	1.25616e-05	0	0	0	0	0	0	0	3.88854e-06	7.04821e-06	0
k__Bacteria;p__Firmicutes;c__Clostridia;o__Clostridiales;f__Veillonellaceae;g__Selenomonas;s__noxia	0	0	0	0	0	0	0	0	0	0	0	0	0	1.58748e-05	0	0	0	0	0	0	0	0	0	0	0	0	0	0	0	0	0	0	0	0
k__Bacteria;p__Firmicutes;c__Clostridia;o__Clostridiales;f__Veillonellaceae;g__Veillonella;Other	0	0	0	0	0	0	2.31421e-05	0	6.22312e-06	0	0	0	3.50363e-05	0.000137581	0	0	6.81027e-06	0	0	0	0	0	0	0.000119335	0	0	0	0	0	5.70727e-05	7.47024e-05	5.0551e-05	0	6.93577e-05
k__Bacteria;p__Firmicutes;c__Clostridia;o__Clostridiales;f__Veillonellaceae;g__Veillonella;s__	0	0	0	0	0	1.56088e-05	0	0	0	0	0	0	0	0	0	0	0	0	0	0.00919123	0	0	0	0	0	0	5.10386e-06	0	0	0	3.39556e-06	2.72198e-05	0	0
k__Bacteria;p__Firmicutes;c__Clostridia;o__Clostridiales;f__Veillonellaceae;g__Veillonella;s__dispar	0.000454286	8.71244e-05	0.000617912	2.44968e-05	0.000122366	0.00387878	0.000601694	0.000376395	0.000304933	6.25461e-05	0.000320496	6.04864e-05	0.00122627	0.00614354	0.00137014	0.000273393	0.000585683	0.0010352	0.000103792	0.0015048	0.000408292	0.000414321	8.99987e-05	0.00878681	0	0.000464766	1.53116e-05	2.16321e-05	0.000903252	0.00136023	0.00187775	0.00907196	0.000155061	0.00225413
k__Bacteria;p__Firmicutes;c__Clostridia;o__Clostridiales;f__Veillonellaceae;g__Veillonella;s__parvula	3.74669e-05	0.000234566	7.26956e-05	9.79873e-06	7.64789e-06	0.00019511	0.000154281	2.7275e-05	6.22312e-06	0	2.6708e-05	1.64963e-05	0.000406421	0.00115357	0.000156181	3.33407e-05	4.08616e-05	0.000366501	9.88499e-06	0.000277074	0.000100147	3.68285e-05	2.45451e-05	0.00727942	0	0.000240396	0	2.88428e-05	1.8688e-05	0.000332924	9.84713e-05	0.00050551	4.93375e-05	0.000416146
k__Bacteria;p__Firmicutes;c__Clostridia;o__Clostridiales;f__[Mogibacteriaceae];Other;Other	5.62003e-05	0	0	0.00015678	0	0	0	0	0	0	0	0	0.000105109	0	0	0	0	0	0	0	0	0	0	0	1.03233e-05	6.41056e-05	0	0	0	0.000171218	0	0	0	0
k__Bacteria;p__Firmicutes;c__Clostridia;o__Clostridiales;f__[Mogibacteriaceae];g__;s__	0.000248218	0.00225183	7.26956e-05	0.00162169	0.000573592	0.000413633	0.00110311	0.000485495	1.24462e-05	0.000506624	6.40991e-05	1.64963e-05	0.000868901	0.00023283	7.09915e-06	0.000126695	0.000429047	0.000649413	0.00144815	2.86629e-05	0.000123258	0.00040051	0.00172634	0.00156391	0.000965231	0.00147443	0.000204155	0.000230742	0.00018688	0.000285364	1.69778e-05	0	0.00054976	0.000208073
k__Bacteria;p__Firmicutes;c__Clostridia;o__Clostridiales;f__[Tissierellaceae];g__1-68;s__	0	6.70187e-06	0	1.46981e-05	0	0	0	0	0	0	0	0	0	0	0	0	0	0	0	0	0	0	0	0	8.25866e-05	0	0	0	0	0	0	0	0	0
k__Bacteria;p__Firmicutes;c__Clostridia;o__Clostridiales;f__[Tissierellaceae];g__Anaerococcus;s__	0	0	0	9.79873e-06	0	0	0	0	0	0	0	0	0	0	0	0	0	0	0	0	0	4.60356e-06	0	0	5.16166e-05	0	0	0	0	0	0	0	0	0
k__Bacteria;p__Firmicutes;c__Clostridia;o__Clostridiales;f__[Tissierellaceae];g__Finegoldia;s__	9.36672e-06	0	0	0	0	0	0	0	0	0	0	0	0	0	0	0	0	0	7.41374e-06	0	7.70363e-06	0	0	0	0	2.40396e-05	0	7.21069e-06	0	0	0	0	0	0
k__Bacteria;p__Firmicutes;c__Clostridia;o__Clostridiales;f__[Tissierellaceae];g__Parvimonas;s__	0	0	1.21159e-05	0.000200874	0	0	0	0	0	6.25461e-06	0	0	0	5.29159e-06	0	6.66813e-06	0	1.28597e-05	1.72987e-05	3.344e-05	0	0	8.1817e-06	6.28078e-06	0	0	0	0	1.24587e-05	0	0	0	1.40964e-05	0
k__Bacteria;p__Firmicutes;c__Clostridia;o__Clostridiales;f__[Tissierellaceae];g__Peptoniphilus;s__	4.68336e-06	0	0	1.95975e-05	7.64789e-06	0	0	0	0	0	0	0	0	0	0	0	0	0	0	4.77715e-06	4.62218e-05	0	0	0	5.16166e-05	0	5.10386e-06	0	6.22933e-06	0	1.01867e-05	3.88854e-06	0	0
k__Bacteria;p__Firmicutes;c__Clostridia;o__Clostridiales;f__[Tissierellaceae];g__WAL_1855D;s__	0	4.69131e-05	0	3.91949e-05	0	0	0	0	0	0	1.60248e-05	5.49877e-06	0	0	0	0	0	0	0	0	0	0	0	0	0.000412933	0	0	1.44214e-05	1.24587e-05	0	0	0	0	0
k__Bacteria;p__Firmicutes;c__Clostridia;o__Clostridiales;f__[Tissierellaceae];g__ph2;s__	0	6.70187e-06	0	0	0	0	0	0	0	0	0	0	0	0	0	0	0	0	0	0	0	0	0	0	5.16166e-06	0	0	0	0	0	0	0	0	0
k__Bacteria;p__Firmicutes;c__Clostridia;o__SHA-98;f__;g__;s__	0.000121767	0	0	0.000269465	0	0	0.000570838	0	0	6.25461e-06	0	0	0.0010651	0	0	0	6.81027e-06	5.14387e-05	0	0	0	0	0.000163634	0.000194704	0	0.000785294	0	0	0	0.00058024	0	0	0	6.93577e-06
k__Bacteria;p__Firmicutes;c__Erysipelotrichi;o__Erysipelotrichales;f__Erysipelotrichaceae;Other;Other	0	0	0	0	0	0	0	0	0	0	0	0	0	0	7.09915e-06	0	0	0	0	4.29943e-05	1.54073e-05	0	0	0	0	0	0	0	0	0	0	1.94427e-05	0	0
k__Bacteria;p__Firmicutes;c__Erysipelotrichi;o__Erysipelotrichales;f__Erysipelotrichaceae;g__;s__	0.00186866	0.00186312	0.00571872	0.00602622	7.64789e-05	0	7.71403e-06	0.00561865	0.00164913	0.000994483	0.00129801	0.000203454	0	4.23327e-05	7.80906e-05	1.33363e-05	6.81027e-06	0.00119595	0.000148275	0.00145225	9.24435e-05	6.44499e-05	0	2.51231e-05	0.000103233	0.00239595	0.00167407	0.0013484	3.7376e-05	0	6.45157e-05	0.000217758	7.04821e-06	2.77431e-05
k__Bacteria;p__Firmicutes;c__Erysipelotrichi;o__Erysipelotrichales;f__Erysipelotrichaceae;g__Allobaculum;s__	0	0.000294882	0	0	0	0	0	0	0	0	0	0	2.80291e-05	0	0	0	0	0	2.9655e-05	0	0	0	0	0	0	0	0	0	0	0	0	0	0	0
k__Bacteria;p__Firmicutes;c__Erysipelotrichi;o__Erysipelotrichales;f__Erysipelotrichaceae;g__Bulleidia;s__	0	6.70187e-06	0	4.89937e-06	7.64789e-06	0	7.71403e-06	5.455e-06	0	0	0	2.19951e-05	2.80291e-05	1.05832e-05	2.12974e-05	0	0	6.42983e-06	0	4.77715e-06	0	0	0	0	1.03233e-05	0	5.10386e-06	0	0	0	0	3.88854e-06	2.81928e-05	0
k__Bacteria;p__Firmicutes;c__Erysipelotrichi;o__Erysipelotrichales;f__Erysipelotrichaceae;g__Bulleidia;s__moorei	0	0	0	4.89937e-06	0	0	0	0	0	0	0	0	0	0	0	0	0	0	0	0	0	0	0	0	0	0	0	0	0	0	0	0	7.04821e-06	0
k__Bacteria;p__Firmicutes;c__Erysipelotrichi;o__Erysipelotrichales;f__Erysipelotrichaceae;g__Bulleidia;s__p-1630-c5	0	0	0	0	0	0	0	0	0	0	0	0	0.00103007	0	0	0	0	0	0	0	0	0	0	0	0	0	0	0	0	0.000104633	0	0	0	0
k__Bacteria;p__Firmicutes;c__Erysipelotrichi;o__Erysipelotrichales;f__Erysipelotrichaceae;g__Catenibacterium;s__	0	0	0	0	0	0.0291416	0.102728	2.182e-05	0	1.25092e-05	5.3416e-06	0.0071154	0.00172379	0.0075564	0	0.00312069	0.00407935	0	0	0	0	0	0.00888533	0.000672043	0	0	1.53116e-05	1.44214e-05	0.00389333	0.00190242	0.00664172	0	0.00521568	0.00192121
k__Bacteria;p__Firmicutes;c__Erysipelotrichi;o__Erysipelotrichales;f__Erysipelotrichaceae;g__Coprobacillus;s__	1.87334e-05	9.38262e-05	2.42319e-05	4.89937e-06	6.8831e-05	1.56088e-05	1.54281e-05	0.000758245	0	1.25092e-05	0	0	0	2.6458e-05	0	0	0	1.28597e-05	0.000407756	4.77715e-05	0	1.38107e-05	1.63634e-05	6.28078e-06	0.00024776	0	2.04155e-05	7.21069e-06	0	0	6.79113e-06	0	7.04821e-06	0
k__Bacteria;p__Firmicutes;c__Erysipelotrichi;o__Erysipelotrichales;f__Erysipelotrichaceae;g__Coprobacillus;s__cateniformis	0	0	0	0	0	0	0	1.6365e-05	0	0	0	0	0	0	0	0	0	0	0	0	0	0	0	0	5.16166e-06	0	0	0	0	0	0	0	0	0
k__Bacteria;p__Firmicutes;c__Erysipelotrichi;o__Erysipelotrichales;f__Erysipelotrichaceae;g__Holdemania;s__	3.74669e-05	0.000194354	0.000290782	4.40943e-05	6.11831e-05	2.34132e-05	0.000123424	0.00012001	0	1.87638e-05	1.60248e-05	0	4.20436e-05	3.17496e-05	0	0	0	0.000173606	8.40224e-05	3.344e-05	3.08145e-05	2.76214e-05	0	0	3.097e-05	2.40396e-05	6.12464e-05	7.21069e-05	4.36053e-05	9.51212e-06	0	0	7.04821e-06	2.77431e-05
k__Bacteria;p__Firmicutes;c__Erysipelotrichi;o__Erysipelotrichales;f__Erysipelotrichaceae;g__[Eubacterium];s__	5.62003e-05	0	0	0	9.94226e-05	0	0	0	0	0	0	0	0	0	0	0	0	8.35878e-05	0	0	0	0	0	0	0	0	0	0	0	0	0	0	0	0
k__Bacteria;p__Firmicutes;c__Erysipelotrichi;o__Erysipelotrichales;f__Erysipelotrichaceae;g__[Eubacterium];s__biforme	0	1.34037e-05	0	0.00863758	0	0.000249741	0.0109308	1.091e-05	0.000566304	0.000856882	0.000432669	0	0	0	0	0.000466769	0.0013893	0	0	0	0	0	0.0018327	0.0048676	0	0	0	0.000490327	0	0	0	0	0.000789399	0.0010473
k__Bacteria;p__Firmicutes;c__Erysipelotrichi;o__Erysipelotrichales;f__Erysipelotrichaceae;g__[Eubacterium];s__cylindroides	0	0	0	0	0.000443578	1.56088e-05	0	0	0	0	0	0	0	0	0	0	0	0	0	0	0	4.60356e-06	1.63634e-05	0	0	0	0	0	0	0	0	0	0	0
k__Bacteria;p__Firmicutes;c__Erysipelotrichi;o__Erysipelotrichales;f__Erysipelotrichaceae;g__[Eubacterium];s__dolichum	1.87334e-05	1.34037e-05	0.000145391	1.46981e-05	0	7.80439e-06	1.54281e-05	0.0001091	0	1.87638e-05	3.20496e-05	4.94889e-05	0	3.70412e-05	0	1.33363e-05	6.81027e-06	1.28597e-05	2.47125e-05	0.000248412	2.31109e-05	9.20713e-06	0	0	9.29099e-05	1.60264e-05	4.08309e-05	7.21069e-06	1.8688e-05	0	1.35823e-05	0	7.04821e-06	0
k__Bacteria;p__Firmicutes;c__Erysipelotrichi;o__Erysipelotrichales;f__Erysipelotrichaceae;g__cc_115;s__	2.81001e-05	5.3615e-05	0	9.79873e-06	0	9.36527e-05	5.39982e-05	2.7275e-05	0	0	0	0	7.00727e-06	0	0	0	0	0	2.22412e-05	0	0	0	5.72719e-05	0	5.16166e-06	8.01321e-05	0	0	2.49173e-05	9.51212e-06	0	0	0	0
k__Bacteria;p__Fusobacteria;c__Fusobacteriia;o__Fusobacteriales;f__Fusobacteriaceae;Other;Other	0	0	0	0	0	0	0	0	0	0	0	2.74938e-05	0	0	0	0	0	0	0	0	0	0	0	0	0	0	0	0	0	0	0	0	0	0
k__Bacteria;p__Fusobacteria;c__Fusobacteriia;o__Fusobacteriales;f__Fusobacteriaceae;g__Fusobacterium;s__	4.68336e-06	6.70187e-06	0.000775419	4.89937e-06	7.64789e-06	0	0	0	0	0	3.73912e-05	0.00743433	0	5.29159e-06	0.0179963	0	2.04308e-05	6.42983e-06	0	0.000707018	1.54073e-05	4.14321e-05	0	0	0	0	0	1.44214e-05	0.00239206	0	0	7.77708e-06	0	0
k__Bacteria;p__Fusobacteria;c__Fusobacteriia;o__Fusobacteriales;f__Leptotrichiaceae;g__Leptotrichia;s__	0	0	0	0	0	0	0	0	0	0	0	0	0	0	0	0	0	0	0	0	0	0	0	6.28078e-06	0	0	0	0	0	0	3.39556e-06	0	0	0
k__Bacteria;p__Lentisphaerae;c__[Lentisphaeria];o__Victivallales;f__Victivallaceae;g__;s__	0.000163918	0.00010723	0	0.00168048	0	1.56088e-05	3.85701e-05	0.0001091	0.000112016	2.50185e-05	0	0	0.00110715	0	0	0	4.76719e-05	0	1.48275e-05	0	4.62218e-05	0	0.000229088	2.51231e-05	0.000113557	0.000104172	0	0	0	0.00111292	0	0	1.40964e-05	0
k__Bacteria;p__Lentisphaerae;c__[Lentisphaeria];o__Victivallales;f__Victivallaceae;g__Victivallis;s__vadensis	0	0	0	9.79873e-06	0	0	0	5.455e-06	0	0	0	0	0	0	0	0	0	0	0	0	0	0	0	0	5.16166e-06	0	0	0	0	0	0	0	0	0
k__Bacteria;p__Planctomycetes;c__Planctomycetia;o__Gemmatales;f__Gemmataceae;g__Gemmata;s__	0	0	0	0	0	0	0	0	0	0	0	0	0	0	0	0	0	0	0	0	0	0	0	0	0	0	1.02077e-05	0	0	0	0	0	0	0
k__Bacteria;p__Planctomycetes;c__Planctomycetia;o__Gemmatales;f__Isosphaeraceae;g__;s__	0	0	0	0	0	0	7.71403e-06	0	0	0	0	0	0	1.05832e-05	0	0	0	0	0	0	0	0	0	0	0	0	0	0	0	0	0	0	0	0
k__Bacteria;p__Proteobacteria;Other;Other;Other;Other;Other	0	3.35094e-05	1.21159e-05	0	0	0	0	0	0	0	0.000192297	0	1.40145e-05	0	0	1.33363e-05	6.81027e-06	0	0	0	0	0	0	3.14039e-05	0	0	0	0	0	0	2.71645e-05	0	0	0
k__Bacteria;p__Proteobacteria;c__Alphaproteobacteria;o__;f__;g__;s__	0	0	0	0	0	0	0	0	0	0	0	0	0.00567589	0	0	0	0	0	0	0	0	0	0	0	0	0	0	0	0	0	0	0	0	0
k__Bacteria;p__Proteobacteria;c__Alphaproteobacteria;o__RF32;f__;g__;s__	0.0104298	0.00343136	6.05796e-05	0	0	0	8.48543e-05	0	0	0	0	0	0.00162569	0	0	0	0	0.00076515	0	2.86629e-05	7.70363e-06	0	0	0.00369938	0	0.00322131	5.10386e-06	0	0	0.00357656	0	0	0	0
k__Bacteria;p__Proteobacteria;c__Alphaproteobacteria;o__Rhizobiales;f__Bradyrhizobiaceae;g__Bradyrhizobium;s__	4.68336e-06	0	1.21159e-05	0	0	0	0	0	0	0	0	0	0	0	0	0	0	0	0	0	0	0	0	0	0	0	0	0	0	0	0	0	0	0
k__Bacteria;p__Proteobacteria;c__Alphaproteobacteria;o__Rhizobiales;f__Rhizobiaceae;g__;s__	0	0	0	4.89937e-06	0	0	0	0	6.22312e-06	0	0	0	7.00727e-06	0	0	0	0	6.42983e-06	0	0	0	0	0	0	0	0	0	7.21069e-06	0	0	0	0	0	0
k__Bacteria;p__Proteobacteria;c__Alphaproteobacteria;o__Rhizobiales;f__Rhizobiaceae;g__Agrobacterium;s__	4.68336e-06	0	0	4.89937e-06	0	0	0	0	0	0	5.3416e-06	0	0	5.29159e-06	0	0	0	0	2.47125e-06	4.77715e-06	0	0	0	0	0	0	0	0	0	0	6.79113e-06	0	0	0
k__Bacteria;p__Proteobacteria;c__Alphaproteobacteria;o__Rhizobiales;f__Rhizobiaceae;g__Agrobacterium;s__vitis	0	0	0	4.89937e-06	0	7.80439e-06	7.71403e-06	0	0	6.25461e-06	1.60248e-05	0	0	0	0	6.66813e-06	0	0	0	0	0	0	0	6.28078e-06	0	0	0	0	0	9.51212e-06	0	0	0	0
k__Bacteria;p__Proteobacteria;c__Alphaproteobacteria;o__Rhodospirillales;f__;g__;s__	0	0	0	0	0	0	0	0	0	0	0	0	0	0	0	0	0	0	7.41374e-06	0	0	0	0	0	0	0	0	0	0	0	0	0	0	0
k__Bacteria;p__Proteobacteria;c__Alphaproteobacteria;o__Rickettsiales;f__mitochondria;Other;Other	0	0	0	4.89937e-06	0	0	0	0	0	0	0	0	0	0	0	0	0	0	0	0	0	0	0	0	0.000129042	0	0	0	6.22933e-06	0	3.39556e-06	0	0	0
k__Bacteria;p__Proteobacteria;c__Alphaproteobacteria;o__Sphingomonadales;f__Sphingomonadaceae;g__Sphingomonas;s__	0	0	0	0	0	0	0	0	0	0	0	0	0	0	0	0	0	0	4.94249e-06	0	0	0	0	0	0	0	0	0	0	0	0	0	0	0
k__Bacteria;p__Proteobacteria;c__Betaproteobacteria;Other;Other;Other;Other	2.81001e-05	0	0	0	0	0	0	2.7275e-05	4.35619e-05	5.62915e-05	5.3416e-06	0	7.00727e-05	0	0	6.66813e-06	0	0	0	0	0	0	1.63634e-05	6.28078e-06	3.61316e-05	0	0	0	0	9.51212e-06	1.01867e-05	0	1.40964e-05	0
k__Bacteria;p__Proteobacteria;c__Betaproteobacteria;o__;f__;g__;s__	4.68336e-06	0	0	0	0	0	0	0	0	0	0	0	7.00727e-06	0	0	0	0	0	0	0	0	0	0	0	0	0	0	0	0	0	0	0	0	0
k__Bacteria;p__Proteobacteria;c__Betaproteobacteria;o__Burkholderiales;Other;Other;Other	0	8.04225e-05	2.42319e-05	0.000146981	0	0	0	0	0	0	0.000325837	0	5.60581e-05	0	0.00105777	5.33451e-05	4.76719e-05	0	0	0	0	0	0	9.42116e-05	0	0	0	0.00010816	0.000124587	4.75606e-05	0.0008421	0	7.04821e-06	6.93577e-06
k__Bacteria;p__Proteobacteria;c__Betaproteobacteria;o__Burkholderiales;f__;g__;s__	0	0	1.21159e-05	4.89937e-06	0	0	7.71403e-06	1.091e-05	0	0	5.3416e-06	0	3.50363e-05	0	7.09915e-06	1.33363e-05	0	0	2.47125e-06	4.77715e-06	0	0	8.1817e-06	0	0.000160012	4.0066e-05	5.10386e-06	0	6.22933e-06	0	1.69778e-05	1.16656e-05	7.04821e-06	0
k__Bacteria;p__Proteobacteria;c__Betaproteobacteria;o__Burkholderiales;f__Alcaligenaceae;Other;Other	0	8.71244e-05	1.21159e-05	0.000146981	0	0	0	0	0	0	0.00010149	0	1.40145e-05	5.29159e-06	0.00024847	2.00044e-05	6.81027e-05	0	0	0	0	0	0	6.28078e-05	0	0	0	0.00020911	0.00018065	0.000114145	5.09334e-05	0	0	2.77431e-05
k__Bacteria;p__Proteobacteria;c__Betaproteobacteria;o__Burkholderiales;f__Alcaligenaceae;g__Sutterella;s__	0.0100318	0.0285433	0.0173621	0.0140514	0.0169324	0.00467483	0.00182822	0.00378032	0.00420061	0.0114209	0.0494311	0.105131	0.0138113	0.000386286	0.0414661	0.00469437	0.0290254	0.00507314	0.00700846	0	0.0128728	0.0326347	0.0151525	0.0246709	0.00443387	0.00420693	0.00916144	0.0138806	0.00774928	0.0168174	0.035847	3.88854e-06	0.0123837	0.00559717
k__Bacteria;p__Proteobacteria;c__Betaproteobacteria;o__Burkholderiales;f__Burkholderiaceae;g__Lautropia;s__	0	0	0	0	7.64789e-06	0	0	0	0	0	0	2.19951e-05	7.00727e-06	0	0	6.66813e-06	0	0	0	0	7.70363e-06	0	0	6.28078e-06	0	0	0	0	0	0	0	1.55542e-05	0	6.93577e-06
k__Bacteria;p__Proteobacteria;c__Betaproteobacteria;o__Burkholderiales;f__Comamonadaceae;Other;Other	0	1.34037e-05	0	5.3893e-05	0	0	0	0	0	0	1.06832e-05	0	0.000112116	0	0	0	0	0	0	0	0	4.60356e-06	0	2.51231e-05	0	0	0	1.44214e-05	0	4.75606e-05	2.03734e-05	0	0	0
k__Bacteria;p__Proteobacteria;c__Betaproteobacteria;o__Burkholderiales;f__Comamonadaceae;g__;s__	0	0	0	1.95975e-05	0	0	0	0	0	0	0	0	3.50363e-05	0	7.09915e-06	0	0	0	0	0	0	0	0	0	0	0	0	0	0	9.51212e-06	3.39556e-06	0	0	0
k__Bacteria;p__Proteobacteria;c__Betaproteobacteria;o__Burkholderiales;f__Comamonadaceae;g__Acidovorax;Other	0	0	0	0	0	0	0	0	0	0	0	0	4.90509e-05	0	0	0	0	0	0	0	0	0	0	0	0	0	0	0	0	0	0	0	0	0
k__Bacteria;p__Proteobacteria;c__Betaproteobacteria;o__Burkholderiales;f__Comamonadaceae;g__Comamonas;s__	0.000107717	0	0	0	1.52958e-05	7.80439e-06	0	0	0	0	0	0	0.000721748	5.29159e-06	0	0	9.53438e-05	6.42983e-06	0	0	0	5.52428e-05	0	4.39654e-05	0	3.20528e-05	0	0	0	0.000266339	0	0	0	6.93577e-06
k__Bacteria;p__Proteobacteria;c__Betaproteobacteria;o__Burkholderiales;f__Comamonadaceae;g__Rubrivivax;s__	0	3.35094e-05	1.21159e-05	4.89937e-06	0	7.80439e-06	0	0	0	0	3.20496e-05	0	7.00727e-06	0	0.000575031	3.33407e-05	0	0	0	0	0	0	0	3.76847e-05	0	0	0	1.44214e-05	0	1.90242e-05	6.79113e-06	0	0	0
k__Bacteria;p__Proteobacteria;c__Betaproteobacteria;o__Burkholderiales;f__Oxalobacteraceae;Other;Other	4.68336e-06	0	0	2.44968e-05	0	0	0	0	0	0	0	0	1.40145e-05	0	0	0	2.04308e-05	0	0	0	0	0	0	0	0	0.000240396	0	0	0	9.51212e-06	0	0	0	0
k__Bacteria;p__Proteobacteria;c__Betaproteobacteria;o__Burkholderiales;f__Oxalobacteraceae;g__;s__	4.68336e-06	0	0	3.91949e-05	0	0	0	0	0	0	0	0	3.50363e-05	0	0	0	1.36205e-05	6.42983e-06	0	0	0	0	0	0	0	8.01321e-05	0	0	0	1.90242e-05	0	0	0	0
k__Bacteria;p__Proteobacteria;c__Betaproteobacteria;o__Burkholderiales;f__Oxalobacteraceae;g__Janthinobacterium;s__lividum	0	0	0	0	0	0	0	0	6.22312e-06	0	1.60248e-05	0	7.00727e-06	0	7.09915e-06	0	0	0	0	0	0	0	0	1.88423e-05	0	0	0	0	0	0	0	0	0	0
k__Bacteria;p__Proteobacteria;c__Betaproteobacteria;o__Burkholderiales;f__Oxalobacteraceae;g__Oxalobacter;s__	4.68336e-06	0	0	0	0	0	0	0	0	0	0	0	7.00727e-06	0	0	0	0	0	0	0	0	0	0	0	0	0	0	0	0	0	0	0	0	0
k__Bacteria;p__Proteobacteria;c__Betaproteobacteria;o__Burkholderiales;f__Oxalobacteraceae;g__Oxalobacter;s__formigenes	0.000117084	0	0	0.000509534	0	3.12176e-05	0.000262277	0	0	0	3.20496e-05	0	0.000252262	0	0	0	6.81027e-06	2.57193e-05	0	0	1.54073e-05	0	3.27268e-05	0	0	8.01321e-06	5.10386e-06	0	0	0.000161706	0	0	9.16267e-05	0
k__Bacteria;p__Proteobacteria;c__Betaproteobacteria;o__Neisseriales;f__Neisseriaceae;g__Eikenella;s__	0	0	0	0	0	0	0	0	0	0	0	0	0	0	7.09915e-06	0	0	0	0	0	0	0	0	0	0	0	0	0	0	0	0	3.88854e-06	0	0
k__Bacteria;p__Proteobacteria;c__Betaproteobacteria;o__Neisseriales;f__Neisseriaceae;g__Neisseria;s__	0	6.70187e-06	2.42319e-05	0	0	0	0	0	0	0	0	5.49877e-06	0	0	0	0	0	0	0	4.77715e-06	0	0	0	0	0	2.40396e-05	0	0	0	0	0	0	0	0
k__Bacteria;p__Proteobacteria;c__Betaproteobacteria;o__Neisseriales;f__Neisseriaceae;g__Neisseria;s__subflava	0	0	0	0	0	0	0	0	0	0	5.3416e-06	5.49877e-06	2.80291e-05	0	0	0	0	0	0	0	0	4.60356e-06	0	1.88423e-05	0	0	0	7.21069e-06	0	0	0	1.16656e-05	0	0
k__Bacteria;p__Proteobacteria;c__Deltaproteobacteria;o__Desulfovibrionales;f__Desulfovibrionaceae;g__;s__	0.000379352	0.000717101	0	0.00030866	0.00120072	0.000343393	0.000208279	0	1.86694e-05	0.00115085	0.00408632	0	0.000504523	0	0	0	3.40514e-05	0.000115737	0	0	6.93326e-05	0.00157442	1.63634e-05	0.00137549	0	0.000344568	0.00101056	0.00537196	0	0.000275852	0	0	7.75303e-05	2.08073e-05
k__Bacteria;p__Proteobacteria;c__Deltaproteobacteria;o__Desulfovibrionales;f__Desulfovibrionaceae;g__Bilophila;s__	0.00711402	0.00425569	0.00287147	0.00581555	0.00334978	0.000671178	0.00187451	0.00483313	7.46775e-05	0.00364644	0.00822606	0.0103487	0.0010651	0.0028945	0.000965484	0.000526783	0.00202946	0.00138884	0.00839977	0.000339177	0.00241123	0.00393605	0.00361631	0.006174	0.000892968	0.00178694	0.00215893	0.000129792	0.00469068	0.000504143	0.00138199	7.77708e-06	0.00151537	0.00293383
k__Bacteria;p__Proteobacteria;c__Deltaproteobacteria;o__Desulfovibrionales;f__Desulfovibrionaceae;g__Desulfovibrio;s__	0.0184243	0.0064204	1.21159e-05	0.00107296	0	1.56088e-05	0.000131138	0.0156013	0.000504073	0.000131347	0.00588644	4.94889e-05	0.000833865	0.000121707	0	0.000100022	9.53438e-05	0.00037936	0.000254538	0	7.70363e-06	9.20713e-06	4.90902e-05	0.000113054	0.00234856	0.00166675	0	0	1.24587e-05	0.000428046	3.39556e-06	0	0.0039329	0
k__Bacteria;p__Proteobacteria;c__Deltaproteobacteria;o__Myxococcales;f__;g__;s__	0	0	0	0	0	0	0	0	0	0	0	0	0	0	0	0	0	0	0	0	0	0	0	0	0	0	1.02077e-05	0	0	0	0	0	0	0
k__Bacteria;p__Proteobacteria;c__Epsilonproteobacteria;o__Campylobacterales;f__Campylobacteraceae;g__Campylobacter;s__	4.68336e-06	5.3615e-05	6.05796e-05	0.000132283	1.52958e-05	2.34132e-05	0	1.091e-05	0	0	2.13664e-05	1.09975e-05	0	0	4.9694e-05	0	6.81027e-06	0	0	7.16572e-05	5.39254e-05	4.60356e-06	0	2.51231e-05	0	0.0008494	0	2.16321e-05	0	0	6.79113e-06	8.55479e-05	1.40964e-05	0
k__Bacteria;p__Proteobacteria;c__Gammaproteobacteria;Other;Other;Other;Other	5.15169e-05	0	0	0	3.05916e-05	0	0	1.6365e-05	1.86694e-05	0	0.000315154	0	2.10218e-05	0	0	0	6.81027e-06	0	0	0	7.70363e-06	1.38107e-05	0	1.88423e-05	0	0	0	0	0	0	0	2.33312e-05	1.40964e-05	0
k__Bacteria;p__Proteobacteria;c__Gammaproteobacteria;o__Aeromonadales;f__Succinivibrionaceae;g__;s__	0	0	0	0	0	0	2.31421e-05	0	0	0	0	0	0.000168174	0	0	0	0	0	2.47125e-06	0	0	0	0	0	0	0	0	0	0	0.000171218	0	0	0	0
k__Bacteria;p__Proteobacteria;c__Gammaproteobacteria;o__Cardiobacteriales;f__Cardiobacteriaceae;g__Cardiobacterium;s__	0	0	0	0	0	0	0	0	0	0	0	0	0	0	0	0	0	0	0	9.55429e-06	0	0	0	6.28078e-06	0	0	0	0	0	0	0	3.88854e-06	0	0
k__Bacteria;p__Proteobacteria;c__Gammaproteobacteria;o__Enterobacteriales;f__Enterobacteriaceae;Other;Other	0.0031238	0.00308956	0.00398614	4.40943e-05	0.00172078	0.000374611	0.000501412	8.1825e-05	0.000472957	0.00201399	0.00528284	3.84914e-05	0.00494012	0	7.80906e-05	0.000980216	0.000715079	0.00242405	4.94249e-05	0.00320547	0.000115554	0.00119693	0.000425448	0.000439654	0.00124396	0.000280462	1.02077e-05	0.000180267	1.8688e-05	0.00122706	0.000271645	0.00346858	0.000718917	0.000124844
k__Bacteria;p__Proteobacteria;c__Gammaproteobacteria;o__Enterobacteriales;f__Enterobacteriaceae;g__;s__	0.00799449	0.0112457	0.0588228	0.00281714	0.0113724	0.00167794	0.00774488	0.00282024	0.00118239	0.0355387	0.0319588	0.000555375	0.0363607	0.000301621	0.00548764	0.00954877	0.00215886	0.0079087	0.000815512	0.00503989	0.00182576	0.0220925	0.006169	0.00819013	0.0518128	0.00603394	0.00202113	0.00198294	0.00614212	0.00837067	0.00987769	0.00967468	0.0039188	0.00106811
k__Bacteria;p__Proteobacteria;c__Gammaproteobacteria;o__Enterobacteriales;f__Enterobacteriaceae;g__Citrobacter;s__	3.27835e-05	0.000120634	9.69274e-05	0	1.52958e-05	0.000132675	7.71403e-06	1.6365e-05	3.73387e-05	0.000356513	0.000731799	0	4.90509e-05	0	2.12974e-05	0	2.04308e-05	1.28597e-05	0	9.55429e-06	6.93326e-05	4.60356e-05	0	0.00040197	1.5485e-05	1.60264e-05	0	0	0	1.90242e-05	2.03734e-05	0.000688271	4.93375e-05	6.93577e-06
k__Bacteria;p__Proteobacteria;c__Gammaproteobacteria;o__Enterobacteriales;f__Enterobacteriaceae;g__Enterobacter;Other	0.000487069	0.000489237	0.00451924	4.89937e-06	0.00104011	3.9022e-05	6.94262e-05	2.182e-05	0	0.000469096	0.00201912	0	0.000910945	0	1.41983e-05	0.000226717	0.000728699	0.00149815	1.23562e-05	0.000482492	5.39254e-05	5.06392e-05	0.000310905	1.88423e-05	4.6455e-05	0.000160264	0	7.21069e-06	3.11466e-05	3.80485e-05	6.79113e-06	0.00104991	0.000176205	0
k__Bacteria;p__Proteobacteria;c__Gammaproteobacteria;o__Enterobacteriales;f__Enterobacteriaceae;g__Erwinia;s__	4.68336e-06	1.34037e-05	2.42319e-05	0	0	1.56088e-05	0	1.091e-05	0	0	5.3416e-06	1.09975e-05	0	0	0	0	0	0	2.47125e-06	4.77715e-06	0	1.38107e-05	0	0	1.03233e-05	0	5.10386e-06	0	1.24587e-05	0	0	0	7.04821e-06	0
k__Bacteria;p__Proteobacteria;c__Gammaproteobacteria;o__Enterobacteriales;f__Enterobacteriaceae;g__Klebsiella;s__	0.00118021	0.00232555	0.00571872	0.000195975	0.0038163	0.000398024	0.000539982	0.000125465	0.000715659	0.00115085	0.0656856	0	0.00278188	1.05832e-05	0.000269768	0.000700154	0.000953438	0.00196753	8.89649e-05	9.55429e-05	0.000161776	0.0334219	0.00162816	0.00298965	0.000428418	0.00112986	1.53116e-05	5.04748e-05	3.7376e-05	0.0040807	0.00164006	0.00229424	0.00111362	0.000346789
k__Bacteria;p__Proteobacteria;c__Gammaproteobacteria;o__Enterobacteriales;f__Enterobacteriaceae;g__Pantoea;Other	0	0	0	0	0	0	0	0	0	6.25461e-06	0	0	0	0	0	6.66813e-06	0	0	0	0	0	0	0	0	5.16166e-06	8.01321e-06	0	0	0	0	0	0	0	0
k__Bacteria;p__Proteobacteria;c__Gammaproteobacteria;o__Enterobacteriales;f__Enterobacteriaceae;g__Pantoea;s__agglomerans	0	0	0	0	0	0	0	0	0	0	0	0	0	0	0	4.66769e-05	0	0	0	0	0	0	0	0	0	0	0	0	0	0	0	0	0	0
k__Bacteria;p__Proteobacteria;c__Gammaproteobacteria;o__Enterobacteriales;f__Enterobacteriaceae;g__Proteus;s__	4.68336e-06	0	0.000169623	0	0	0	0	0	6.22312e-06	1.87638e-05	0.00111639	0	4.90509e-05	0	0	0	0	0	0	0	0	0	0	6.28078e-06	4.6455e-05	0	0	0	6.22933e-06	0	0	3.88854e-06	0	0
k__Bacteria;p__Proteobacteria;c__Gammaproteobacteria;o__Enterobacteriales;f__Enterobacteriaceae;g__Providencia;s__	4.68336e-06	0	0	0	0	0	0	0	0	3.75277e-05	0	0	0	0	0	0	0	0	0	0	0	0	0	0	0	0	0	0	0	0	0	7.77708e-06	0	0
k__Bacteria;p__Proteobacteria;c__Gammaproteobacteria;o__Enterobacteriales;f__Enterobacteriaceae;g__Serratia;Other	0	0	0	0	0	0	0	0	0	0	0	0	0	0	0	0	0	0	0	0	0	0	0	0	5.16166e-06	0	0	0	0	0	0	0	3.5241e-05	0
k__Bacteria;p__Proteobacteria;c__Gammaproteobacteria;o__Enterobacteriales;f__Enterobacteriaceae;g__Serratia;s__	0.000206068	0.000127336	2.42319e-05	9.79873e-06	1.52958e-05	1.56088e-05	7.71403e-06	0	0	0.000118838	1.60248e-05	0	8.40872e-05	0	0	0	0.000190688	1.92895e-05	0	0	7.70363e-06	9.20713e-06	0	6.28078e-06	5.16166e-06	0	0	0	0	0	0	0.000101102	7.04821e-06	0
k__Bacteria;p__Proteobacteria;c__Gammaproteobacteria;o__Enterobacteriales;f__Enterobacteriaceae;g__Serratia;s__marcescens	0	0	0	4.89937e-06	0	0	7.71403e-06	0	0	0	5.3416e-06	0	2.80291e-05	0	0	0	1.36205e-05	0	2.47125e-06	0	0	0	0	0	0	0	0	0	6.22933e-06	0	0	0	4.22893e-05	0
k__Bacteria;p__Proteobacteria;c__Gammaproteobacteria;o__Pasteurellales;f__Pasteurellaceae;Other;Other	4.68336e-06	0	0.000181739	0	7.64789e-06	2.34132e-05	0	0.00100918	0	6.25461e-06	0.000229689	5.49877e-06	7.70799e-05	0	0.000198776	5.33451e-05	2.72411e-05	0	2.47125e-06	4.77715e-06	0.000285034	2.76214e-05	0	0.000427093	0	0	0	0	0	0	1.01867e-05	0.000384965	4.93375e-05	0
k__Bacteria;p__Proteobacteria;c__Gammaproteobacteria;o__Pasteurellales;f__Pasteurellaceae;g__;s__	4.68336e-06	0	0	0	0	0.000109261	0	1.091e-05	0	0	0	0	7.00727e-06	0	0.000149082	0	1.36205e-05	0	0	4.77715e-06	9.24435e-05	4.60356e-06	8.1817e-06	0.000100492	0	0	0	0	1.24587e-05	0	3.39556e-06	0.000252755	4.22893e-05	0
k__Bacteria;p__Proteobacteria;c__Gammaproteobacteria;o__Pasteurellales;f__Pasteurellaceae;g__Actinobacillus;Other	9.36672e-06	0	3.63478e-05	0	7.64789e-06	0.000148283	0	2.7275e-05	0	1.25092e-05	5.87575e-05	0	6.30654e-05	0	0.00024847	0	6.81027e-06	0	0	1.43314e-05	0.000107851	0	0	0.000175862	0	8.01321e-06	0	0	6.22933e-06	0	5.77246e-05	0.000264421	3.5241e-05	0
k__Bacteria;p__Proteobacteria;c__Gammaproteobacteria;o__Pasteurellales;f__Pasteurellaceae;g__Actinobacillus;s__	1.40501e-05	6.70187e-06	0	0	0	0.000741417	0	0.00022911	0	0	2.13664e-05	5.49877e-06	7.00727e-06	1.05832e-05	0.000134884	6.66813e-06	4.76719e-05	6.42983e-06	4.94249e-06	4.77715e-06	0.000192591	4.60356e-06	8.1817e-06	0.000232389	0	8.01321e-06	0	2.16321e-05	6.22933e-06	2.85364e-05	3.39556e-06	5.83281e-05	3.5241e-05	6.93577e-06
k__Bacteria;p__Proteobacteria;c__Gammaproteobacteria;o__Pasteurellales;f__Pasteurellaceae;g__Actinobacillus;s__parahaemolyticus	0	0	0	0	7.64789e-06	8.58483e-05	0	0	6.22312e-06	0	0	0	0	0	0	1.33363e-05	0	0	0	0	7.70363e-05	2.76214e-05	0	2.51231e-05	0	0	0	0	0	0	0	1.94427e-05	5.63857e-05	0
k__Bacteria;p__Proteobacteria;c__Gammaproteobacteria;o__Pasteurellales;f__Pasteurellaceae;g__Aggregatibacter;Other	0	0	2.42319e-05	0	0	0	0	0	0	6.25461e-06	0	0	0	0	7.09915e-06	0	6.81027e-06	0	0	0	0	0	0	0	0	0	0	0	0	0	6.79113e-06	0	0	0
k__Bacteria;p__Proteobacteria;c__Gammaproteobacteria;o__Pasteurellales;f__Pasteurellaceae;g__Aggregatibacter;s__	0	2.68075e-05	0	0	0	0	0	0	0	1.25092e-05	0	0	0	0	0.000120685	0	0	0	0	0	0	1.38107e-05	0	4.39654e-05	0	0	0	0	0	9.51212e-06	0	7.77708e-06	0	0
k__Bacteria;p__Proteobacteria;c__Gammaproteobacteria;o__Pasteurellales;f__Pasteurellaceae;g__Aggregatibacter;s__segnis	0	0	0	0	0	0	0	0	0	0	0	0	0	0	0	0	0	0	0	0	1.54073e-05	0	0	0	0	0	0	0	0	0	0	3.88854e-06	0	0
k__Bacteria;p__Proteobacteria;c__Gammaproteobacteria;o__Pasteurellales;f__Pasteurellaceae;g__Haemophilus;Other	1.40501e-05	0	0	0	0	3.9022e-05	0	7.0915e-05	6.22312e-06	1.25092e-05	3.20496e-05	1.09975e-05	1.40145e-05	1.05832e-05	7.80906e-05	2.66725e-05	6.81027e-06	6.42983e-06	0	1.43314e-05	8.47399e-05	4.60356e-06	0	8.79309e-05	0	8.01321e-06	0	7.21069e-06	0	0	1.35823e-05	6.61052e-05	2.11446e-05	0
k__Bacteria;p__Proteobacteria;c__Gammaproteobacteria;o__Pasteurellales;f__Pasteurellaceae;g__Haemophilus;s__parainfluenzae	0.00253838	0.000154143	0.00164777	2.93962e-05	0.000994226	0.0725418	8.48543e-05	0.00330573	0.00216565	0.000387786	0.00480209	0.000203454	0.00177985	0.000841363	0.0227883	0.000593464	0.00195455	0.000687992	0.00013839	0.000764343	0.0388725	0.000349871	0.000188179	0.0261343	1.5485e-05	0.0014584	4.08309e-05	0.000540802	0.000541951	0.000418533	0.00132427	0.0353663	0.00515224	0.000325981
k__Bacteria;p__Proteobacteria;c__Gammaproteobacteria;o__Pasteurellales;f__Pasteurellaceae;g__Mannheimia;s__	1.40501e-05	0	0	0	1.52958e-05	0.000718004	0	7.637e-05	3.11156e-05	0	7.47823e-05	2.19951e-05	4.20436e-05	0	0.000283966	6.66813e-06	2.72411e-05	6.42983e-06	7.41374e-06	3.82172e-05	0.000731844	2.76214e-05	0	0.000489901	0	2.40396e-05	0	1.44214e-05	6.22933e-06	9.51212e-06	1.01867e-05	0.000789373	0.000232591	2.08073e-05
k__Bacteria;p__Proteobacteria;c__Gammaproteobacteria;o__Pseudomonadales;f__Moraxellaceae;g__Acinetobacter;s__	0	0	0	0	0	0	0	0	0	0	0	0	0	0	0	0	0	0	0	0	0	0	0	0	1.5485e-05	0	0	0	0	0	0	0	0	0
k__Bacteria;p__Proteobacteria;c__Gammaproteobacteria;o__Pseudomonadales;f__Moraxellaceae;g__Acinetobacter;s__schindleri	0	0	0	0	0	0	0	0	0	0	0	0	0	0	0	0	0	0	2.47125e-06	0	0	0	0	0	0	0	0	7.21069e-06	0	0	0	0	0	0
k__Bacteria;p__Proteobacteria;c__Gammaproteobacteria;o__Pseudomonadales;f__Moraxellaceae;g__Enhydrobacter;s__	0	0	0	0	0	0	0	0	0	0	0	0	7.00727e-06	0	0	0	0	0	2.47125e-06	0	0	0	0	0	0	0	0	7.21069e-06	0	0	0	0	0	0
k__Bacteria;p__Proteobacteria;c__Gammaproteobacteria;o__Pseudomonadales;f__Pseudomonadaceae;g__;s__	0	0	0	0	0	0	0	0	0	0	0	0	1.40145e-05	0	0	0	0	0	0	0	0	0	0	0	0	0	0	0	0	0	0	0	0	0
k__Bacteria;p__Proteobacteria;c__Gammaproteobacteria;o__Pseudomonadales;f__Pseudomonadaceae;g__Pseudomonas;s__	0	0	0	0	0	0	0	0	6.22312e-06	0	1.60248e-05	0	0	0	0	0	0	0	0	0	0	0	8.1817e-06	0	0	0	0	0	0	0	0	0	0	0
k__Bacteria;p__Proteobacteria;c__Gammaproteobacteria;o__Vibrionales;f__Vibrionaceae;g__Vibrio;s__	0	0	0	0	3.05916e-05	0	0	0	0	0	0	0	0	0	0	0	0	0	0	0	0	0	0	0	0	0	0	0	0	0	0	0	0	0
k__Bacteria;p__Proteobacteria;c__Gammaproteobacteria;o__Xanthomonadales;f__Xanthomonadaceae;g__;s__	0	0	0	0	0	0	0	0	0	0	0	0	0	1.05832e-05	0	0	0	0	0	0	0	0	0	0	0	0	0	0	0	0	0	0	0	0
k__Bacteria;p__Synergistetes;c__Synergistia;o__Synergistales;f__Dethiosulfovibrionaceae;g__Pyramidobacter;s__piscolens	0	0	0	0	0	0	0	0	0	0	0	0	0	0	0	0	2.04308e-05	0	0.00170516	0	0	0	1.63634e-05	0	0	0	1.02077e-05	0	0	0	0	0	0	0
k__Bacteria;p__Synergistetes;c__Synergistia;o__Synergistales;f__Synergistaceae;Other;Other	9.36672e-05	0.00123314	0	9.3088e-05	3.82395e-05	0	0.000131138	0	0	0	0	9.3479e-05	4.90509e-05	5.29159e-06	0	0	4.76719e-05	2.57193e-05	0.000568387	0	0	0	0	3.14039e-05	0	0.000192317	0	0	0	9.51212e-06	0	0	7.04821e-06	0.000124844
k__Bacteria;p__Synergistetes;c__Synergistia;o__Synergistales;f__Synergistaceae;g__;s__	0	0	0	0	0.000527704	0	0	0	0	0	0	0	0.00262772	0	0	0	0	0	0	0	0	0.000230178	0	0	0	0	5.10386e-06	0	0	0.000951212	0	0	0	0
k__Bacteria;p__Synergistetes;c__Synergistia;o__Synergistales;f__Synergistaceae;g__Cloacibacillus;s__	0	0	0	4.89937e-06	7.64789e-06	0	0	0	0	0	0	1.64963e-05	0	0	0	0	0	0	2.47125e-06	0	0	0	0	0	0	0	0	0	0	0	0	0	0	0
k__Bacteria;p__Synergistetes;c__Synergistia;o__Synergistales;f__Synergistaceae;g__Synergistes;s__	0	0	0	4.89937e-06	0	0	7.71403e-06	0	0	0	0	0	0	0	0	0	0	0	1.72987e-05	0	0	0	0	0	0	8.01321e-06	0	0	0	0	0	0	0	0
k__Bacteria;p__TM7;c__TM7-3;o__;f__;g__;s__	3.74669e-05	0.000120634	0.000169623	4.40943e-05	2.29437e-05	0	6.17122e-05	6.0005e-05	0	4.37823e-05	1.60248e-05	6.59852e-05	4.20436e-05	0.000169331	9.22889e-05	0.000273393	0.000143016	1.92895e-05	7.41374e-06	7.64343e-05	0	1.38107e-05	0	1.88423e-05	9.29099e-05	8.01321e-05	5.61425e-05	2.88428e-05	1.8688e-05	2.85364e-05	0.00012224	4.27739e-05	7.75303e-05	3.46789e-05
k__Bacteria;p__TM7;c__TM7-3;o__CW040;f__;g__;s__	0	0	1.21159e-05	0	0	0	7.71403e-06	5.455e-06	0	0	0	0	0	0	0	3.33407e-05	1.36205e-05	0	0	8.12115e-05	0	0	0	1.25616e-05	0	0	0	0	0	9.51212e-06	3.39556e-06	0	0	6.93577e-06
k__Bacteria;p__TM7;c__TM7-3;o__CW040;f__F16;g__;s__	0	0	0	4.89937e-06	0	0	0	0	0	0	0	5.49877e-06	0	0	0	0	0	0	0	0	7.70363e-06	0	0	0	0	0	5.10386e-06	0	0	0	0	0	0	0
k__Bacteria;p__TM7;c__TM7-3;o__I025;f__Rs-045;g__;s__	4.68336e-06	0	0	0	0	0	0	5.455e-06	0	0	0	0	0	5.29159e-06	7.09915e-06	0	6.81027e-06	0	0	0	0	0	0	0	0	0	0	0	6.22933e-06	0	3.39556e-06	0	0	0
k__Bacteria;p__Tenericutes;c__Mollicutes;o__RF39;f__;g__;s__	4.68336e-06	0	0	5.3893e-05	0	0	0.00107225	3.8185e-05	0	0	0	0	7.70799e-05	0	0	6.66813e-06	0	0	8.40224e-05	0	0	0	0	0	0	0	0	0	0	5.70727e-05	0	0	7.04821e-06	0
k__Bacteria;p__Tenericutes;c__RF3;o__ML615J-28;f__;g__;s__	0	0	0	3.42956e-05	0	0	0	0	0	0	0	0	0.000126131	0	0	0	0	0	0	0	0	0	0	0	0	0	0	0	0	0	0	0	0	0
k__Bacteria;p__Verrucomicrobia;c__Opitutae;o__[Cerasicoccales];f__[Cerasicoccaceae];g__;s__	5.62003e-05	0	0	1.46981e-05	0	7.80439e-06	0	0	0	0	0	0	0.00239649	0	0	0	0	6.42983e-06	0	0	0	0	0	0	0	0	0	0	0	0.000218779	0	0	0	0
k__Bacteria;p__Verrucomicrobia;c__Verrucomicrobiae;o__Verrucomicrobiales;f__Verrucomicrobiaceae;g__Akkermansia;s__muciniphila	0.00214966	1.34037e-05	0	4.89937e-06	0	0.000429241	0.00739004	5.455e-06	0	6.25461e-06	1.60248e-05	5.49877e-06	7.00727e-06	5.82075e-05	8.51898e-05	3.33407e-05	6.12925e-05	0.00614049	0.00705294	9.55429e-06	0.017572	0	4.90902e-05	0.00498694	1.03233e-05	8.01321e-05	0.000107181	4.32641e-05	0.524578	1.90242e-05	1.01867e-05	1.16656e-05	0.000204398	0.000117908
k__Bacteria;p__[Thermi];c__Deinococci;o__Deinococcales;f__Deinococcaceae;g__Deinococcus;s__	0	0	0	0	0	0	0	0	0	0	0	0	1.40145e-05	0	0	0	0	0	0	9.55429e-06	0	0	0	0	0	0	0	0	0	0	0	0	0	0

## Sheet: StoolMetagenomics_BaselineVS12M
#SampleID	B.C003	B.C009	B.C017	B.C033	B.C034	B.C037	B.C039	B.C041	B.C048	B.C053	M12.C003	M12.C009	M12.C017	M12.C033	M12.C034	M12.C037	M12.C039	M12.C041	M12.C048	M12.C053
BarcodeSequence
LinkerPrimerSequence
TimePoint	Baseline	Baseline	Baseline	Baseline	Baseline	Baseline	Baseline	Baseline	Baseline	Baseline	12thMonth	12thMonth	12thMonth	12thMonth	12thMonth	12thMonth	12thMonth	12thMonth	12thMonth	12thMonth
InputFileName	C003B	C009B	C017B	C033B	C034B	C037B	C039B	C041B	C048B	C053B	C003M12	C009M12	C017M12	C033M12	C034M12	C037M12	C039M12	C041M12	C048M12	C053M12
Description	Baseline__I.D._C003	Baseline__I.D._C009	Baseline__I.D._C017	Baseline__I.D._C033	Baseline__I.D._C034	Baseline__I.D._C037	Baseline__I.D._C039	Baseline__I.D._C041	Baseline__I.D._C048	Baseline__I.D._C053	12thMonth__I.D._C003	12thMonth__I.D._C009	12thMonth__I.D._C017	12thMonth__I.D._C033	12thMonth__I.D._C034	12thMonth__I.D._C037	12thMonth__I.D._C039	12thMonth__I.D._C041	12thMonth__I.D._C048	12thMonth__I.D._C053
Unassigned;Other;Other;Other;Other;Other;Other	0.00989408	0.0204018	0.0276927	0.0100559	0.0143285	0.0332035	0.0325261	0.0444646	0.0310135	0.0257031	0.0308635	0.0343787	0.0142321	0.0309304	0.00958055	0.0372092	0.0212972	0.0731085	0.0478858	0.0205038
k__Archaea;p__Euryarchaeota;c__Methanobacteria;o__Methanobacteriales;f__Methanobacteriaceae;g__Methanobrevibacter;s__	0	0	2.34419e-05	0	0	0	0	0.00458477	0	0.000122786	0	0	0	0	0	0	0	0.000874897	6.72554e-06	0.00195147
k__Archaea;p__Euryarchaeota;c__Methanobacteria;o__Methanobacteriales;f__Methanobacteriaceae;g__Methanosphaera;s__	0	0	0	0	0	0	0	0.000112337	0	0	0	0	0	0	0	0	0	6.83513e-06	0	0
k__Bacteria;Other;Other;Other;Other;Other;Other	0	0.000252914	0	0	0	0	0	0	0	0	2.37595e-05	7.11921e-06	5.77838e-06	0	0	4.03177e-06	0	1.36703e-05	6.72554e-06	0
k__Bacteria;p__Acidobacteria;c__Acidobacteriia;o__Acidobacteriales;f__Koribacteraceae;g__;s__	0	0	0	0	0	0	0	0	0	0	2.37595e-05	0	0	0	1.63212e-05	0	0	0	0	0
k__Bacteria;p__Actinobacteria;c__Actinobacteria;o__Actinomycetales;f__;g__;s__	0	0	0	0	0	0	0	7.02109e-06	0	0	1.18797e-05	0	0	0	8.1606e-06	0	0	0	0	1.33662e-05
k__Bacteria;p__Actinobacteria;c__Actinobacteria;o__Actinomycetales;f__Actinomycetaceae;g__Actinomyces;s__	0.000355757	0.000176274	0.000140651	2.49063e-05	6.89171e-05	0.000160481	0.000363174	0.000112337	0.000660769	0.000225107	0.000320753	7.83113e-05	0.0002138	0.000198435	0.000424351	0.000197557	0.00130723	3.41756e-05	0.000168138	0.000120296
k__Bacteria;p__Actinobacteria;c__Actinobacteria;o__Actinomycetales;f__Cellulomonadaceae;g__Actinotalea;s__	0	0	0	0	0	0	0	0	0	0	0	0	0	1.52642e-05	0	0	0	0	0	0
k__Bacteria;p__Actinobacteria;c__Actinobacteria;o__Actinomycetales;f__Corynebacteriaceae;g__Corynebacterium;s__	0	7.66407e-06	0	6.22657e-06	1.87956e-05	0	1.10053e-05	0	0	0	0	0	3.46703e-05	5.08807e-06	0.000179533	0	7.06609e-06	0	0	0
k__Bacteria;p__Actinobacteria;c__Actinobacteria;o__Actinomycetales;f__Corynebacteriaceae;g__Corynebacterium;s__durum	2.68496e-05	0	0	0	0	5.34937e-06	0	2.10633e-05	1.42101e-05	6.82142e-06	2.37595e-05	0	0	0	0	0	2.82644e-05	0	0	6.68311e-06
k__Bacteria;p__Actinobacteria;c__Actinobacteria;o__Actinomycetales;f__Dietziaceae;g__Dietzia;s__	0	0	0	0	0	0	0	0	0	0	0	0	5.77838e-06	0	0	0	7.06609e-06	0	0	0
k__Bacteria;p__Actinobacteria;c__Actinobacteria;o__Actinomycetales;f__Microbacteriaceae;g__;s__	0	0	0	0	0	0	0	0	0	0	0	0	1.15568e-05	0	0	0	0	0	0	0
k__Bacteria;p__Actinobacteria;c__Actinobacteria;o__Actinomycetales;f__Micrococcaceae;Other;Other	0	0	0	0	0	1.06987e-05	0	0	0	0	1.18797e-05	0	0	0	0	4.03177e-06	0	0	0	0
k__Bacteria;p__Actinobacteria;c__Actinobacteria;o__Actinomycetales;f__Micrococcaceae;g__;s__	0	0	0	0	0	5.34937e-06	0	0	0	0	0	0	0	5.08807e-06	8.1606e-06	0	0	0	0	0
k__Bacteria;p__Actinobacteria;c__Actinobacteria;o__Actinomycetales;f__Micrococcaceae;g__Kocuria;s__rhizophila	0	0	0	0	0	0	0	0	0	0	0	0	0	0	0	8.06354e-06	0	0	0	0
k__Bacteria;p__Actinobacteria;c__Actinobacteria;o__Actinomycetales;f__Micrococcaceae;g__Micrococcus;s__	0	0	0	0	0	0	0	0	0	0	0	0	4.6227e-05	0	2.44818e-05	0	7.06609e-06	6.83513e-06	0	0
k__Bacteria;p__Actinobacteria;c__Actinobacteria;o__Actinomycetales;f__Micrococcaceae;g__Rothia;s__aeria	1.34248e-05	0	0	0	0	0	5.50264e-06	7.02109e-06	0	0	0	0	0	0	0	0	7.06609e-06	0	0	6.68311e-06
k__Bacteria;p__Actinobacteria;c__Actinobacteria;o__Actinomycetales;f__Micrococcaceae;g__Rothia;s__dentocariosa	0	0	0	0	6.26519e-06	1.06987e-05	0	0	1.42101e-05	0	0	0	0	0	0	0	0	0	0	2.00493e-05
k__Bacteria;p__Actinobacteria;c__Actinobacteria;o__Actinomycetales;f__Micrococcaceae;g__Rothia;s__mucilaginosa	5.36992e-05	0	4.68838e-05	1.24531e-05	1.87956e-05	3.74456e-05	1.10053e-05	5.61687e-05	9.94707e-05	6.82142e-06	0	7.11921e-06	1.73351e-05	7.63211e-05	0	7.66036e-05	2.82644e-05	1.36703e-05	0	0
k__Bacteria;p__Actinobacteria;c__Actinobacteria;o__Actinomycetales;f__Mycobacteriaceae;g__Mycobacterium;s__	0	7.66407e-06	0	0	0	0	0	7.02109e-06	0	0	0	0	5.77838e-06	0	0	0	0	0	0	0
k__Bacteria;p__Actinobacteria;c__Actinobacteria;o__Bifidobacteriales;f__Bifidobacteriaceae;Other;Other	6.7124e-06	0	0	0	0	0	0	0	0	0	0	0	0	1.01761e-05	0	0	0	2.05054e-05	0	0
k__Bacteria;p__Actinobacteria;c__Actinobacteria;o__Bifidobacteriales;f__Bifidobacteriaceae;g__;s__	0	0	7.81397e-06	0	0	0	5.50264e-06	0	0	0	0	0	0	0	0	0	0	0	0	0
k__Bacteria;p__Actinobacteria;c__Actinobacteria;o__Bifidobacteriales;f__Bifidobacteriaceae;g__Bifidobacterium;Other	6.7124e-06	9.96329e-05	0.00589173	0	6.26519e-06	1.06987e-05	0.00430857	0.000533603	1.42101e-05	0.00407921	0.000249474	9.9669e-05	5.77838e-06	5.08807e-06	4.89636e-05	0.00150385	0.00563874	0.00026657	1.34511e-05	0.00157721
k__Bacteria;p__Actinobacteria;c__Actinobacteria;o__Bifidobacteriales;f__Bifidobacteriaceae;g__Bifidobacterium;s__	9.39736e-05	0.000383203	0.00188317	0.000940212	0.00104629	0.00110732	0.00616846	0.00124975	0.0121781	0.00329475	0.000665265	0.00123874	0.0056917	0.00211664	4.89636e-05	0.000822481	0.0118286	0.00418993	0.00601936	0.00971055
k__Bacteria;p__Actinobacteria;c__Actinobacteria;o__Bifidobacteriales;f__Bifidobacteriaceae;g__Bifidobacterium;s__adolescentis	0.0277826	0.000743415	0.0328577	8.09454e-05	0.000137834	0.00687929	0.00587682	0.0464726	0.00260755	0.0569316	0.0715516	0.00840067	0.000387151	0.000127202	5.71242e-05	0.0869693	0.00884674	0.0271013	0.0015267	0.0761807
k__Bacteria;p__Actinobacteria;c__Actinobacteria;o__Bifidobacteriales;f__Bifidobacteriaceae;g__Bifidobacterium;s__bifidum	0	0	7.81397e-06	0	0	0	5.50264e-06	0	0	0	2.37595e-05	0	0	0	0	0	7.06609e-06	3.41756e-05	0	0
k__Bacteria;p__Actinobacteria;c__Actinobacteria;o__Bifidobacteriales;f__Bifidobacteriaceae;g__Bifidobacterium;s__longum	0.00872612	0.0132588	0.00894699	9.33986e-05	0.000426033	0.00177064	0.00154624	0.0131014	0.00202494	0.00724435	0.00928995	0.00214288	1.73351e-05	0	0.00191774	0.0075636	0.00313028	0.00358844	0.0021858	0.0516404
k__Bacteria;p__Actinobacteria;c__Actinobacteria;o__Bifidobacteriales;f__Bifidobacteriaceae;g__Bifidobacterium;s__pseudolongum	0	3.83203e-05	0	0	0	0	0	0	0	1.36428e-05	0.000225715	0	5.77838e-06	0	0	0	0	0	0	0
k__Bacteria;p__Actinobacteria;c__Actinobacteria;o__Bifidobacteriales;f__Bifidobacteriaceae;g__Scardovia;s__	6.7124e-06	0	1.56279e-05	0	0	0	0	0	0	0	1.18797e-05	0	5.77838e-06	0	0	0	1.41322e-05	0	0	5.34649e-05
k__Bacteria;p__Actinobacteria;c__Coriobacteriia;o__Coriobacteriales;f__Coriobacteriaceae;Other;Other	1.34248e-05	0	0	0	0	0	0	0	0	0	0	0	0	0	0	0	0	0	0	0
k__Bacteria;p__Actinobacteria;c__Coriobacteriia;o__Coriobacteriales;f__Coriobacteriaceae;g__;s__	0.00451745	0.0100016	0.00232856	0.000541712	0.00223667	0.00173854	0.000126561	0.00459881	1.42101e-05	0.0026126	0.00847025	0.00106788	0.00236336	6.10569e-05	0.000750775	0.00474539	0.00016252	0.00115514	0.000423709	0.00161731
k__Bacteria;p__Actinobacteria;c__Coriobacteriia;o__Coriobacteriales;f__Coriobacteriaceae;g__Adlercreutzia;s__	0.00264469	0	0.000546978	0	0.00112147	0.000133734	0.000231111	0.00120061	0	0.000245571	0.00402723	0.000405795	0.00104589	0.000178083	0	0.000427368	0.000148388	0.000150373	1.34511e-05	0.000207176
k__Bacteria;p__Actinobacteria;c__Coriobacteriia;o__Coriobacteriales;f__Coriobacteriaceae;g__Atopobium;s__	2.68496e-05	1.53281e-05	7.81397e-06	0	5.01215e-05	1.60481e-05	7.15343e-05	2.80844e-05	4.97353e-05	1.36428e-05	2.37595e-05	0	5.20054e-05	0	1.63212e-05	1.61271e-05	0.00012719	0	4.03532e-05	2.67324e-05
k__Bacteria;p__Actinobacteria;c__Coriobacteriia;o__Coriobacteriales;f__Coriobacteriaceae;g__Collinsella;Other	0	0	0	0	0	0	6.60317e-05	0	0	0	0	0	0	0	0	0	5.65287e-05	0	0	0.000120296
k__Bacteria;p__Actinobacteria;c__Coriobacteriia;o__Coriobacteriales;f__Coriobacteriaceae;g__Collinsella;s__	0.000174522	0.00657577	0.00045321	0.000230383	0.000733028	0.00121966	0.00159577	0.000568708	0.000397883	0.000150071	0.0168336	0.00732567	0.000936097	1.01761e-05	0.000236657	0.00133452	0.00159694	0.000410108	4.03532e-05	0.000307423
k__Bacteria;p__Actinobacteria;c__Coriobacteriia;o__Coriobacteriales;f__Coriobacteriaceae;g__Collinsella;s__aerofaciens	0.0165461	0.156853	0.010877	0.00203609	0.0175927	0.0210444	0.00675724	0.00730896	0.00461828	0.0035335	0.22518	0.00710497	0.048261	2.03523e-05	0.00807899	0.0137443	0.0153829	0.00368413	0.00166121	0.00372917
k__Bacteria;p__Actinobacteria;c__Coriobacteriia;o__Coriobacteriales;f__Coriobacteriaceae;g__Collinsella;s__stercoris	0	0.00496632	0	0	0	6.41924e-05	0.000148571	0	0.00103023	0	2.37595e-05	0	0	0.00886851	0	4.03177e-06	0.000219049	0	0	0
k__Bacteria;p__Actinobacteria;c__Coriobacteriia;o__Coriobacteriales;f__Coriobacteriaceae;g__Eggerthella;Other	0	0	0	0	0	0	5.50264e-06	0	0	1.36428e-05	0	0	5.77838e-06	0	0	0	0	0	0	0
k__Bacteria;p__Actinobacteria;c__Coriobacteriia;o__Coriobacteriales;f__Coriobacteriaceae;g__Eggerthella;s__lenta	2.68496e-05	0.00574039	7.81397e-06	0	3.1326e-05	0.000299565	0.000434708	0	7.81555e-05	0	2.37595e-05	2.84768e-05	0.00118457	0.00193347	0.000481475	0.000100794	0.000445164	6.83513e-06	0	6.68311e-05
k__Bacteria;p__Actinobacteria;c__Coriobacteriia;o__Coriobacteriales;f__Coriobacteriaceae;g__Slackia;s__	0	0	0	8.09454e-05	6.89171e-05	5.34937e-06	0	2.10633e-05	0	0	0	0	0	0	1.63212e-05	0	0	0	0.000504415	0
k__Bacteria;p__Bacteroidetes;c__Bacteroidia;o__Bacteroidales;Other;Other;Other	0.000402744	3.83203e-05	7.81397e-05	2.49063e-05	0.00015663	5.34937e-05	0.000115555	4.91476e-05	0	0.000177357	0.000285114	0.000484106	1.73351e-05	0.000279844	2.44818e-05	6.04766e-05	4.94626e-05	0.000143538	6.72554e-06	0.00028069
k__Bacteria;p__Bacteroidetes;c__Bacteroidia;o__Bacteroidales;f__;g__;s__	0	0	5.46978e-05	1.24531e-05	8.77127e-05	5.34937e-06	0	0.0571727	0	2.04643e-05	0	0	9.82324e-05	5.08807e-06	0.000163212	8.06354e-06	0	0.100681	0	0.000120296
k__Bacteria;p__Bacteroidetes;c__Bacteroidia;o__Bacteroidales;f__Bacteroidaceae;g__;s__	0	0	0	0	0	0	0	9.12742e-05	0	0	0	0	0	0	0	0	0	0.00174296	0	0
k__Bacteria;p__Bacteroidetes;c__Bacteroidia;o__Bacteroidales;f__Bacteroidaceae;g__Bacteroides;Other	0.00594719	0.00134888	7.81397e-05	1.86797e-05	0.000613989	0.00016583	0.0010455	4.91476e-05	9.23656e-05	0.00169171	0.00553595	0.000377318	7.51189e-05	0.00092603	0.00121593	0.000588638	0.00150508	0.000437448	0.00468097	0.00187127
k__Bacteria;p__Bacteroidetes;c__Bacteroidia;o__Bacteroidales;f__Bacteroidaceae;g__Bacteroides;s__	0.209924	0.295427	0.0163077	0.0108716	0.146599	0.528731	0.449241	0.0341927	0.395915	0.577283	0.0740582	0.24604	0.0627705	0.199234	0.149404	0.168294	0.40837	0.0567794	0.418396	0.351879
k__Bacteria;p__Bacteroidetes;c__Bacteroidia;o__Bacteroidales;f__Bacteroidaceae;g__Bacteroides;s__caccae	0.00474567	0.00120326	0.00107051	6.22657e-06	0.0015663	0.000834501	0.0254882	0.000245738	0.00339621	0.00250346	0.00128301	1.42384e-05	2.88919e-05	0.000223875	0.00390893	0.00190703	0.0383901	0.000587821	0.0184347	0.00938308
k__Bacteria;p__Bacteroidetes;c__Bacteroidia;o__Bacteroidales;f__Bacteroidaceae;g__Bacteroides;s__coprophilus	0	0	0	0	0	0	0	0	0	0	0	0	1.15568e-05	0	0	0	0	0	0	0
k__Bacteria;p__Bacteroidetes;c__Bacteroidia;o__Bacteroidales;f__Bacteroidaceae;g__Bacteroides;s__eggerthii	0.00420196	0	7.81397e-06	2.49063e-05	6.26519e-05	3.20962e-05	5.50264e-06	2.10633e-05	0	6.82142e-06	0.0133528	0.0205888	1.15568e-05	0	0.00483108	4.03177e-06	0	0.00153107	1.34511e-05	6.68311e-06
k__Bacteria;p__Bacteroidetes;c__Bacteroidia;o__Bacteroidales;f__Bacteroidaceae;g__Bacteroides;s__fragilis	0.00728295	0.00604695	2.34419e-05	6.22657e-06	0.000112773	0.000160481	0.00489735	0.000484455	0	0.000197821	0.000213835	0.00337451	3.46703e-05	0.0411116	0.0103803	0.00183446	0.00602737	8.20216e-05	0.000564945	0.000213859
k__Bacteria;p__Bacteroidetes;c__Bacteroidia;o__Bacteroidales;f__Bacteroidaceae;g__Bacteroides;s__ovatus	0.00188618	0.00423057	0.000976746	0.000280196	0.00753703	0.000470744	0.00254772	0.000575729	0.00391488	0.001528	0.000213835	0.00977468	9.82324e-05	0.0336983	0.0155378	0.000407209	0.00591432	0.00051947	0.0545576	0.0411813
k__Bacteria;p__Bacteroidetes;c__Bacteroidia;o__Bacteroidales;f__Bacteroidaceae;g__Bacteroides;s__plebeius	0.0720308	0	0.00678252	6.22657e-06	1.87956e-05	1.60481e-05	0	7.02109e-06	0	1.36428e-05	0.0405218	0	0	0	0	0	0	0	0	0
k__Bacteria;p__Bacteroidetes;c__Bacteroidia;o__Bacteroidales;f__Bacteroidaceae;g__Bacteroides;s__uniformis	0.122857	0.0287709	0.000742327	0.00019925	0.00958575	0.00201671	0.0155615	0.00100402	0.00740346	0.0131722	0.0658612	0.00805183	0.00215533	0.0219398	0.0466786	0.00349958	0.0165276	0.00301429	0.0513831	0.0351732
k__Bacteria;p__Bacteroidetes;c__Bacteroidia;o__Bacteroidales;f__Porphyromonadaceae;g__Parabacteroides;Other	6.7124e-06	2.29922e-05	1.56279e-05	1.86797e-05	0.000213017	9.62886e-05	0.000115555	1.40422e-05	0	5.45714e-05	0	1.42384e-05	0	0.000666538	0	1.20953e-05	1.41322e-05	6.83513e-05	4.03532e-05	0
k__Bacteria;p__Bacteroidetes;c__Bacteroidia;o__Bacteroidales;f__Porphyromonadaceae;g__Parabacteroides;s__	0.0151432	0.0228926	0.00260986	0.000323782	0.00157256	0.00319892	0.00132063	0.00267504	7.10505e-06	0.0497896	0.00342136	0.0104012	0.00101122	0.0193245	0.00912355	0.00218522	0.00218342	0.00721106	4.70788e-05	0.0105927
k__Bacteria;p__Bacteroidetes;c__Bacteroidia;o__Bacteroidales;f__Porphyromonadaceae;g__Parabacteroides;s__distasonis	0.00369182	0.0062922	0.00101582	0.000641337	0.00570759	0.00853224	0.0110658	0.000814447	7.10505e-06	0.00161668	0.000665265	0.00128146	9.2454e-05	0.0369903	0.00150155	0.00124582	0.0036249	0.00234445	0.00225306	0.000561381
k__Bacteria;p__Bacteroidetes;c__Bacteroidia;o__Bacteroidales;f__Porphyromonadaceae;g__Parabacteroides;s__gordonii	0	0	0	0	0	0	0	0	0	0	0	0	0	0	0	0	0	1.36703e-05	0	0
k__Bacteria;p__Bacteroidetes;c__Bacteroidia;o__Bacteroidales;f__Porphyromonadaceae;g__Porphyromonas;s__	8.05488e-05	0	0	0	6.26519e-06	0	0	0	0	0	0	0	0	0	0	1.61271e-05	0	0	0	0
k__Bacteria;p__Bacteroidetes;c__Bacteroidia;o__Bacteroidales;f__Prevotellaceae;g__;s__	0	0	0	0	0	0	0	0.000393181	0	0	0	0	0	0	0	0	0	0.000150373	0	0
k__Bacteria;p__Bacteroidetes;c__Bacteroidia;o__Bacteroidales;f__Prevotellaceae;g__Prevotella;Other	0	0	0	0	0	0	0	0	0	0	0	0	0	3.56165e-05	0	0	0	0	0	0
k__Bacteria;p__Bacteroidetes;c__Bacteroidia;o__Bacteroidales;f__Prevotellaceae;g__Prevotella;s__	4.02744e-05	5.36485e-05	7.81397e-06	0.00264629	1.25304e-05	6.41924e-05	0	0.0074915	0	1.36428e-05	0	0	5.77838e-06	0.000788652	0.000106088	1.61271e-05	7.06609e-06	2.05054e-05	2.01766e-05	7.35142e-05
k__Bacteria;p__Bacteroidetes;c__Bacteroidia;o__Bacteroidales;f__Prevotellaceae;g__Prevotella;s__copri	1.34248e-05	2.29922e-05	0.420141	0.794118	0.376231	0.000706116	4.40211e-05	0.0963364	2.13151e-05	2.72857e-05	0	7.11921e-06	0.0698952	1.52642e-05	0.000122409	8.86989e-05	7.06609e-06	0	0	0
k__Bacteria;p__Bacteroidetes;c__Bacteroidia;o__Bacteroidales;f__Prevotellaceae;g__Prevotella;s__intermedia	0	0	0	0	0	0	0	0	0	0	0	0	0	0	0	0	0	6.83513e-06	0	6.68311e-06
k__Bacteria;p__Bacteroidetes;c__Bacteroidia;o__Bacteroidales;f__Prevotellaceae;g__Prevotella;s__stercorea	0	0	0	0.000647564	0	0	0	0	0	1.36428e-05	0	0	0.000121346	0.364245	0	1.20953e-05	3.53304e-05	0	0	0
k__Bacteria;p__Bacteroidetes;c__Bacteroidia;o__Bacteroidales;f__Rikenellaceae;Other;Other	6.7124e-06	0	0	0	5.01215e-05	0	0	7.02109e-06	0	0	0	0	0	0	0	8.06354e-06	0	0	0	0
k__Bacteria;p__Bacteroidetes;c__Bacteroidia;o__Bacteroidales;f__Rikenellaceae;g__;s__	0.0597874	0.00240652	0.000507908	9.96252e-05	0.00559482	0.00134804	0.000660317	0.00180442	0	0.00263307	0.0283094	0.00803759	0.000947654	0.00157222	0.00572874	0.0141717	0.00182305	0.00285708	6.05298e-05	0.0131524
k__Bacteria;p__Bacteroidetes;c__Bacteroidia;o__Bacteroidales;f__Rikenellaceae;g__Alistipes;s__indistinctus	6.7124e-06	0	0	0	1.25304e-05	0	5.50264e-06	7.02109e-06	0	0	0	0	0	0	0	0	7.06609e-06	6.83513e-06	0	0
k__Bacteria;p__Bacteroidetes;c__Bacteroidia;o__Bacteroidales;f__S24-7;g__;s__	9.39736e-05	0	0	0.00589034	0	0.0238047	0	0.00109529	7.10505e-06	0.00204643	1.18797e-05	0.000213576	5.77838e-06	0	3.26424e-05	0.00459622	2.82644e-05	0.00766902	6.72554e-06	0.00891526
k__Bacteria;p__Bacteroidetes;c__Bacteroidia;o__Bacteroidales;f__[Barnesiellaceae];g__;s__	0.0095786	0.00311928	0.000851722	0.000286422	0.00227427	0.00180809	0.0102404	0.00850254	0	0.0010505	0.0102284	0.000192219	0.00111523	0.000127202	0.00525543	0.00711204	0.0415274	0.0182703	2.01766e-05	0.00251285
k__Bacteria;p__Bacteroidetes;c__Bacteroidia;o__Bacteroidales;f__[Odoribacteraceae];g__Butyricimonas;s__	0.00327565	0.00249082	0.000640745	0.00198005	0.00647194	0.00109662	0.00130413	0.00334906	0	0.00139157	0.00267294	0.00714769	0.000121346	0.00524072	0.00328056	0.00310849	0.00218342	0.00629515	1.34511e-05	0.00689028
k__Bacteria;p__Bacteroidetes;c__Bacteroidia;o__Bacteroidales;f__[Odoribacteraceae];g__Odoribacter;s__	0.000523567	0.00222258	0.000210977	2.49063e-05	0.00146606	0.000363757	0.000698835	0.00335608	0	0.000361535	0	0.00171573	2.88919e-05	0.000997263	0.000840542	0.000798291	0.00183718	0.00133969	2.69022e-05	0.00196483
k__Bacteria;p__Bacteroidetes;c__Bacteroidia;o__Bacteroidales;f__[Paraprevotellaceae];g__;s__	0	0	0.00224261	0	0	0	0	2.80844e-05	0	0	0	0	0	0	0	0	0	2.73405e-05	0	0
k__Bacteria;p__Bacteroidetes;c__Bacteroidia;o__Bacteroidales;f__[Paraprevotellaceae];g__Paraprevotella;s__	0	0	0.0037507	0.00270856	6.26519e-06	5.34937e-06	0	0	1.42101e-05	0	0	0	0.00802616	0	0	0	0	0	0	0
k__Bacteria;p__Bacteroidetes;c__Bacteroidia;o__Bacteroidales;f__[Paraprevotellaceae];g__[Prevotella];s__	6.7124e-06	0	0	0.034352	6.26519e-06	0	0	0.00756172	0	0	0	0	5.77838e-06	0	4.89636e-05	0	0	0.00616529	0	0
k__Bacteria;p__Bacteroidetes;c__Cytophagia;o__Cytophagales;f__Cytophagaceae;g__Emticicia;s__	0	0	0	0	0	0	0	0	0	0	0	1.42384e-05	0	0	0	0	0	0	0	0
k__Bacteria;p__Bacteroidetes;c__Cytophagia;o__Cytophagales;f__Cytophagaceae;g__Spirosoma;s__	0	0	0	0	0	0	0	0	0	0	0	0	0	0	0	4.03177e-06	0	0	0	6.68311e-06
k__Bacteria;p__Bacteroidetes;c__Flavobacteriia;o__Flavobacteriales;f__Flavobacteriaceae;g__Flavobacterium;s__	0	0	0	0	0	0	0	0	0	0	1.18797e-05	0	0	0	8.1606e-06	0	0	0	0	0
k__Bacteria;p__Bacteroidetes;c__Flavobacteriia;o__Flavobacteriales;f__[Weeksellaceae];g__Chryseobacterium;s__	0	0	0	0	0	0	0	0	0	0	0	0	0	0	0	8.06354e-06	0	6.83513e-06	0	0
k__Bacteria;p__Cyanobacteria;c__Chloroplast;o__Streptophyta;f__;g__;s__	2.68496e-05	0	2.34419e-05	0	0	5.34937e-06	1.10053e-05	0	0	4.775e-05	1.18797e-05	0	0	5.08807e-06	0	1.61271e-05	7.06609e-06	0	0	0
k__Bacteria;p__Deferribacteres;c__Deferribacteres;o__Deferribacterales;f__Deferribacteraceae;g__Mucispirillum;s__	0	0	0	0	0	0	0	7.02109e-06	0	0	0	0	0	0	0	0	0	6.83513e-06	0	0
k__Bacteria;p__Firmicutes;Other;Other;Other;Other;Other	6.7124e-06	7.66407e-06	0	0	0	1.06987e-05	0	3.51055e-05	0	0	1.18797e-05	7.11921e-06	0	4.57927e-05	0	4.03177e-06	0	2.73405e-05	0	0
k__Bacteria;p__Firmicutes;c__Bacilli;Other;Other;Other;Other	6.7124e-06	0	0	0	0	0	0	0	0	0	0	0	0	0	0	4.03177e-06	0	0	0	0
k__Bacteria;p__Firmicutes;c__Bacilli;o__Bacillales;Other;Other;Other	0	0	0	0	0	0	0	0	1.42101e-05	6.82142e-06	0	0	0	0	0	4.03177e-06	0	0	0	0
k__Bacteria;p__Firmicutes;c__Bacilli;o__Bacillales;f__Bacillaceae;Other;Other	0	0	0	0	0	0	0	0	1.42101e-05	0	0	0	0	0	0	0	0	0	0	0
k__Bacteria;p__Firmicutes;c__Bacilli;o__Bacillales;f__Bacillaceae;g__;s__	0	0	0	0	0	0	5.50264e-06	0	0	0	0	0	5.77838e-06	5.08807e-06	0	0	1.41322e-05	0	0	6.68311e-06
k__Bacteria;p__Firmicutes;c__Bacilli;o__Bacillales;f__Bacillaceae;g__Bacillus;s__	0	7.66407e-06	0	0	0	0	0	0	0.000220256	0	0	0	0	0	2.44818e-05	0	0	4.78459e-05	0	0
k__Bacteria;p__Firmicutes;c__Bacilli;o__Bacillales;f__Bacillaceae;g__Geobacillus;s__	0	0	0	0	1.25304e-05	2.13975e-05	0	0	0	0	0	0	0	0	0	0	0	0	0	0
k__Bacteria;p__Firmicutes;c__Bacilli;o__Bacillales;f__Planococcaceae;g__;s__	6.7124e-06	7.66407e-06	7.81397e-06	0	6.26519e-06	0	0	7.02109e-06	0	6.82142e-06	2.37595e-05	0	5.77838e-06	0	0	8.06354e-06	7.06609e-06	0	0	0
k__Bacteria;p__Firmicutes;c__Bacilli;o__Bacillales;f__Planococcaceae;g__Lysinibacillus;s__boronitolerans	0	0	0	0	0	0	0	0	0	0	0	0	0	0	0	0	0	0	4.03532e-05	0
k__Bacteria;p__Firmicutes;c__Bacilli;o__Bacillales;f__Staphylococcaceae;Other;Other	0	0	0	0	0	0	0	0	0	0	0	0	0	1.01761e-05	0	0	0	0	0	0
k__Bacteria;p__Firmicutes;c__Bacilli;o__Bacillales;f__Staphylococcaceae;g__Macrococcus;s__caseolyticus	0	0	0	0	0	0	0	0	0	0	0	0	0	1.01761e-05	0	0	0	0	0	0
k__Bacteria;p__Firmicutes;c__Bacilli;o__Bacillales;f__Staphylococcaceae;g__Staphylococcus;s__	0	0	0	0	0	0	0	0	0	0	0	0	5.77838e-06	0	2.44818e-05	0	0	0	0	0
k__Bacteria;p__Firmicutes;c__Bacilli;o__Gemellales;f__Gemellaceae;g__;s__	3.3562e-05	7.66407e-06	0	0	6.26519e-06	5.34937e-06	1.65079e-05	2.80844e-05	7.10505e-06	4.09285e-05	0	1.42384e-05	5.77838e-06	0	8.1606e-06	4.03177e-06	0.00028971	0	6.72554e-06	1.33662e-05
k__Bacteria;p__Firmicutes;c__Bacilli;o__Gemellales;f__Gemellaceae;g__Gemella;s__	0	0	0	0	6.26519e-06	0	5.50264e-06	7.02109e-06	0	6.82142e-06	0	0	1.15568e-05	0	3.26424e-05	0	0.000155454	6.83513e-06	0	0
k__Bacteria;p__Firmicutes;c__Bacilli;o__Lactobacillales;Other;Other;Other	2.01372e-05	7.66407e-06	0	0	0	1.06987e-05	0	0	0.000127891	1.36428e-05	0	0	0	0	0	8.06354e-06	0	0	0	0
k__Bacteria;p__Firmicutes;c__Bacilli;o__Lactobacillales;f__;g__;s__	0	0	0	0	0	0	0	0	0	1.36428e-05	0	0	0	0	0	0	0	0	0	0
k__Bacteria;p__Firmicutes;c__Bacilli;o__Lactobacillales;f__Aerococcaceae;g__Abiotrophia;s__	0	0	0	0	1.25304e-05	0	5.50264e-06	0	0	0	0	0	0	0	2.44818e-05	0	1.41322e-05	0	0	0
k__Bacteria;p__Firmicutes;c__Bacilli;o__Lactobacillales;f__Carnobacteriaceae;g__Granulicatella;s__	0.000134248	5.36485e-05	2.34419e-05	0	3.75912e-05	2.67468e-05	1.65079e-05	7.02109e-05	3.55252e-05	2.04643e-05	3.56392e-05	2.84768e-05	1.15568e-05	5.08807e-06	0.000603884	1.61271e-05	7.7727e-05	6.83513e-06	5.38043e-05	1.33662e-05
k__Bacteria;p__Firmicutes;c__Bacilli;o__Lactobacillales;f__Enterococcaceae;Other;Other	0.000127536	0	0	0	3.1326e-05	0	0	7.02109e-06	0	0	0	0	5.77838e-05	2.03523e-05	8.1606e-06	0	0	0	0	0
k__Bacteria;p__Firmicutes;c__Bacilli;o__Lactobacillales;f__Enterococcaceae;g__Enterococcus;Other	0	0	0	0	0	0	0	3.51055e-05	0	0	0	0	0	0	2.44818e-05	0	0	0	0	0
k__Bacteria;p__Firmicutes;c__Bacilli;o__Lactobacillales;f__Enterococcaceae;g__Enterococcus;s__	7.38364e-05	7.66407e-06	0	0	6.26519e-05	0	0	0.000168506	0.00198941	0	0	0	0	0	2.44818e-05	4.03177e-06	0	6.83513e-06	1.34511e-05	6.68311e-06
k__Bacteria;p__Firmicutes;c__Bacilli;o__Lactobacillales;f__Enterococcaceae;g__Vagococcus;s__	0.000469868	0	0	0	0	0	0	0	0	0	0	0	0	0	0	0	0	0	0	0
k__Bacteria;p__Firmicutes;c__Bacilli;o__Lactobacillales;f__Lactobacillaceae;Other;Other	0	0.000229922	0	0	0	0	0	0	0	4.09285e-05	0	0	0	0	0	0	0	0	0	0
k__Bacteria;p__Firmicutes;c__Bacilli;o__Lactobacillales;f__Lactobacillaceae;g__Lactobacillus;s__	6.7124e-05	1.53281e-05	0.000250047	0	0	4.27949e-05	1.65079e-05	0.000435308	0	0	0.000166316	0	0.000404486	0	0	0.000157239	9.18592e-05	0.000191384	8.07065e-05	0.000120296
k__Bacteria;p__Firmicutes;c__Bacilli;o__Lactobacillales;f__Lactobacillaceae;g__Lactobacillus;s__agilis	0	2.29922e-05	0	0	0	0	0	0	0	0	0	0	0	0	0	8.06354e-06	0	0	0	0
k__Bacteria;p__Firmicutes;c__Bacilli;o__Lactobacillales;f__Lactobacillaceae;g__Lactobacillus;s__brevis	0	0	0	0	6.26519e-06	0	0	0	0	6.82142e-06	0	0	0	0	0	0	0	0	0	0
k__Bacteria;p__Firmicutes;c__Bacilli;o__Lactobacillales;f__Lactobacillaceae;g__Lactobacillus;s__mucosae	6.7124e-06	0	0	0	0	0	0	2.10633e-05	0	0	0	0	0	0	0	0	0	0	0	0
k__Bacteria;p__Firmicutes;c__Bacilli;o__Lactobacillales;f__Lactobacillaceae;g__Lactobacillus;s__reuteri	0	0	0	0	0	0	0	0	0	0	0	0	0	0	0	8.06354e-06	0	0	0	0
k__Bacteria;p__Firmicutes;c__Bacilli;o__Lactobacillales;f__Lactobacillaceae;g__Lactobacillus;s__ruminis	0.000926311	7.66407e-06	0	0	0	1.06987e-05	6.0529e-05	0.0146109	0	6.82142e-06	0	0	1.15568e-05	0	0	4.03177e-06	0.000211983	0.0035406	0.0012106	0
k__Bacteria;p__Firmicutes;c__Bacilli;o__Lactobacillales;f__Lactobacillaceae;g__Pediococcus;Other	6.7124e-06	7.66407e-06	0	0	0	0	0	0	0	0	0	0	0	0	0	0	0	0	0	0
k__Bacteria;p__Firmicutes;c__Bacilli;o__Lactobacillales;f__Lactobacillaceae;g__Pediococcus;s__	2.01372e-05	7.66407e-06	0	0	0	0	0	0	0	0	0	0	0	0	0	0	0	0	0	0
k__Bacteria;p__Firmicutes;c__Bacilli;o__Lactobacillales;f__Lactobacillaceae;g__Pediococcus;s__acidilactici	0.00282592	0.000605461	0	0	0	0	0	2.80844e-05	0	2.72857e-05	0	0	0	0	0	0	0	0	0	6.68311e-06
k__Bacteria;p__Firmicutes;c__Bacilli;o__Lactobacillales;f__Leuconostocaceae;g__;s__	4.69868e-05	0.000835383	0.000226605	0	8.14475e-05	2.13975e-05	0	0.000273823	7.10505e-05	0.000184178	1.18797e-05	1.42384e-05	2.31135e-05	1.52642e-05	5.71242e-05	0.000124985	0	2.73405e-05	0	0.000928952
k__Bacteria;p__Firmicutes;c__Bacilli;o__Lactobacillales;f__Leuconostocaceae;g__Leuconostoc;s__	0	1.53281e-05	0	0	0	0	0	2.80844e-05	7.10505e-06	6.82142e-06	0	0	0	5.08807e-06	8.1606e-06	4.03177e-06	0	6.83513e-06	0	2.00493e-05
k__Bacteria;p__Firmicutes;c__Bacilli;o__Lactobacillales;f__Streptococcaceae;Other;Other	0	0	0	0	0	0	0	0	1.42101e-05	0	0	7.11921e-06	0	0	0	0	0	0	0	0
k__Bacteria;p__Firmicutes;c__Bacilli;o__Lactobacillales;f__Streptococcaceae;g__Lactococcus;Other	0.000147673	3.06563e-05	0	0	1.25304e-05	0	0	0	0	0	0	0	2.31135e-05	0	0	4.03177e-06	0	0	0	6.68311e-06
k__Bacteria;p__Firmicutes;c__Bacilli;o__Lactobacillales;f__Streptococcaceae;g__Lactococcus;s__	6.7124e-05	1.53281e-05	0	0	6.26519e-06	2.13975e-05	5.50264e-06	0.000147443	7.10505e-06	0	0	7.11921e-06	0.000161795	1.01761e-05	1.63212e-05	4.03177e-06	7.06609e-06	0	0	0
k__Bacteria;p__Firmicutes;c__Bacilli;o__Lactobacillales;f__Streptococcaceae;g__Lactococcus;s__garvieae	0.0033562	4.59844e-05	0	0	3.75912e-05	3.20962e-05	0	7.02109e-06	0	0	0	7.11921e-06	0.000115568	1.52642e-05	0	3.22542e-05	0	6.83513e-06	0	2.67324e-05
k__Bacteria;p__Firmicutes;c__Bacilli;o__Lactobacillales;f__Streptococcaceae;g__Streptococcus;Other	0	0	1.56279e-05	0	0	0	0	7.02109e-06	0	0	0	7.11921e-06	2.31135e-05	4.57927e-05	0	0	0	2.73405e-05	0	6.68311e-06
k__Bacteria;p__Firmicutes;c__Bacilli;o__Lactobacillales;f__Streptococcaceae;g__Streptococcus;s__	0.00887379	0.00114195	0.00137526	0.000255289	0.000776884	0.000492142	0.000258624	0.00918359	0.00179047	0.00143932	0.00210271	0.000804471	0.00488851	0.0496393	0.00562265	0.00233843	0.00201384	0.00226243	0.000820516	0.00614178
k__Bacteria;p__Firmicutes;c__Bacilli;o__Lactobacillales;f__Streptococcaceae;g__Streptococcus;s__anginosus	6.7124e-06	3.06563e-05	1.56279e-05	0	6.26519e-06	2.13975e-05	0	2.10633e-05	0	0	1.18797e-05	0	3.46703e-05	3.56165e-05	2.44818e-05	0.000104826	4.94626e-05	0	0	9.35635e-05
k__Bacteria;p__Firmicutes;c__Bacilli;o__Lactobacillales;f__Streptococcaceae;g__Streptococcus;s__luteciae	0	0	0	0	0	0	0	0	0	0	0	0	0	5.08807e-06	0	0	0	0	0	6.68311e-06
k__Bacteria;p__Firmicutes;c__Bacilli;o__Turicibacterales;f__Turicibacteraceae;g__Turicibacter;s__	0.00112768	2.29922e-05	0	2.49063e-05	0.000119039	3.74456e-05	0	0.000308928	1.42101e-05	6.82142e-06	3.56392e-05	0	4.04486e-05	0	0.00104456	0.000286256	0	0.000389602	0.000100883	2.00493e-05
k__Bacteria;p__Firmicutes;c__Clostridia;Other;Other;Other;Other	0	0	0	0	0	0	0	7.02109e-06	0	0	0	0	0	0	0	0	0	4.10108e-05	0	0
k__Bacteria;p__Firmicutes;c__Clostridia;o__Clostridiales;Other;Other;Other	0.00565184	0.00119559	0.00253954	0.000722282	0.00491818	0.00148712	0.00154074	0.00384756	0.00164127	0.000600285	0.00538152	0.00412914	0.00238069	0.00304776	0.00220336	0.00634601	0.00132136	0.00410108	0.000591847	0.00124974
k__Bacteria;p__Firmicutes;c__Clostridia;o__Clostridiales;f__;g__;s__	0.00573239	0.0056944	0.0109942	0.0051307	0.0142345	0.00407622	0.00593184	0.0570042	0.00202494	0.00308328	0.00678333	0.0162033	0.0105686	0.00322075	0.00628366	0.00745878	0.00407713	0.108316	0.00709544	0.0152976
k__Bacteria;p__Firmicutes;c__Clostridia;o__Clostridiales;f__Christensenellaceae;g__;s__	0.00195331	0.00020693	0.000203163	0	0.000469889	0	0	0.0106861	0	0.0002865	0.000831581	0.000163742	5.20054e-05	1.52642e-05	8.1606e-06	0.000108858	0	0.0114488	2.01766e-05	0.00475169
k__Bacteria;p__Firmicutes;c__Clostridia;o__Clostridiales;f__Christensenellaceae;g__Christensenella;s__	0.000382607	0.000122625	2.34419e-05	0	3.1326e-05	0	2.20106e-05	0.000140422	0	0	7.12784e-05	0	2.88919e-05	1.01761e-05	8.1606e-06	0.000185461	2.11983e-05	4.78459e-05	1.34511e-05	5.34649e-05
k__Bacteria;p__Firmicutes;c__Clostridia;o__Clostridiales;f__Clostridiaceae;Other;Other	0.0197412	0.00140252	0.0267003	0.000516806	0.00361502	0.00336475	0.000484232	0.00474626	0.0141604	0.000572999	0.00409851	0.00436408	0.0347049	4.57927e-05	0.0118165	0.00411644	0.00204917	0.00528356	0.0110971	0.000628212
k__Bacteria;p__Firmicutes;c__Clostridia;o__Clostridiales;f__Clostridiaceae;g__;s__	0.00191303	0.00146384	0.00467275	6.84923e-05	0.000595193	0.000299565	0.00575576	0.00383352	0.000824186	0.00109825	0.000689024	0.00532517	0.00138681	2.54404e-05	0.00126489	0.00169738	0.0156231	0.00279557	0.00205129	0.000942318
k__Bacteria;p__Firmicutes;c__Clostridia;o__Clostridiales;f__Clostridiaceae;g__02d06;s__	0	0	0	0	0	0	0	0	0	0	0	7.11921e-06	0	0	0	0	0	0	6.72554e-06	0
k__Bacteria;p__Firmicutes;c__Clostridia;o__Clostridiales;f__Clostridiaceae;g__Clostridium;Other	0	7.66407e-06	7.81397e-06	0	6.26519e-06	0.000267468	0	0	7.10505e-06	0	0	0	2.31135e-05	0	2.44818e-05	0	0	4.78459e-05	6.72554e-06	0
k__Bacteria;p__Firmicutes;c__Clostridia;o__Clostridiales;f__Clostridiaceae;g__Clostridium;s__	0.00144988	0.00729619	0.00138307	9.33986e-05	0.00374032	0.00182948	0.00174434	0.00765299	0.00263597	0.00266718	0.00220963	0.00309686	0.00985213	0.000539336	0.00266852	0.00730154	0.00958162	0.00373198	0.00037663	0.00579425
k__Bacteria;p__Firmicutes;c__Clostridia;o__Clostridiales;f__Clostridiaceae;g__Clostridium;s__hiranonis	0	0	0	0	0	5.34937e-06	0.00047873	0	6.39454e-05	0	0	0	0	0	0	0	0.000699543	0	1.34511e-05	0
k__Bacteria;p__Firmicutes;c__Clostridia;o__Clostridiales;f__Clostridiaceae;g__Clostridium;s__neonatale	0	0	0	0	0	0	0	0	2.13151e-05	0	0	0	0	0	0	0	0	0	0	0
k__Bacteria;p__Firmicutes;c__Clostridia;o__Clostridiales;f__Clostridiaceae;g__Clostridium;s__perfringens	0	0.000574805	0	0	4.38564e-05	5.34937e-06	0	0	0	0	0	0	0	0	0.00372123	0	0	0.000123032	0	0
k__Bacteria;p__Firmicutes;c__Clostridia;o__Clostridiales;f__Clostridiaceae;g__SMB53;s__	0.00053028	9.19688e-05	0.00181284	4.3586e-05	0.000244343	0.000235372	5.50264e-05	0.000428287	0.00115812	4.09285e-05	0.000498949	0.000234934	0.00257138	0	0.000612045	0.000334637	5.65287e-05	0.000403273	0.00119042	2.67324e-05
k__Bacteria;p__Firmicutes;c__Clostridia;o__Clostridiales;f__Dehalobacteriaceae;g__Dehalobacterium;s__	0	0	7.81397e-06	0	0	0	0	0.000147443	0	0	8.31581e-05	0	5.20054e-05	0	0	0	0	0.000164043	6.72554e-06	0.000548015
k__Bacteria;p__Firmicutes;c__Clostridia;o__Clostridiales;f__EtOH8;g__;s__	0	0	0	0	0	0	0	2.80844e-05	0	0	0	0	0	0	0	0	0	4.78459e-05	0	0.000180444
k__Bacteria;p__Firmicutes;c__Clostridia;o__Clostridiales;f__Eubacteriaceae;g__Anaerofustis;s__	4.02744e-05	1.53281e-05	0	0	1.25304e-05	0	1.65079e-05	1.40422e-05	0	0	3.56392e-05	0	0	3.05284e-05	8.1606e-06	2.41906e-05	2.82644e-05	1.36703e-05	0	6.68311e-06
k__Bacteria;p__Firmicutes;c__Clostridia;o__Clostridiales;f__Eubacteriaceae;g__Pseudoramibacter_Eubacterium;s__	0.000214797	9.19688e-05	0	0	0	1.06987e-05	2.75132e-05	0	0	6.82142e-06	3.56392e-05	7.11921e-06	0	0	0	4.03177e-06	0.000113057	0	0	0
k__Bacteria;p__Firmicutes;c__Clostridia;o__Clostridiales;f__Lachnospiraceae;Other;Other	0.00628281	0.0284414	0.00760299	0.004452	0.00808836	0.0153527	0.0138887	0.00869211	0.016299	0.00512971	0.0150516	0.0404442	0.0134752	0.0123996	0.00440672	0.016115	0.00700249	0.00655489	0.00289198	0.00674326
k__Bacteria;p__Firmicutes;c__Clostridia;o__Clostridiales;f__Lachnospiraceae;g__;s__	0.0303468	0.0641406	0.0288023	0.0159961	0.047628	0.0329521	0.066692	0.0651487	0.0200362	0.0260988	0.0327287	0.130274	0.038276	0.0210341	0.0224008	0.0784986	0.0815215	0.0803743	0.0209299	0.0285235
k__Bacteria;p__Firmicutes;c__Clostridia;o__Clostridiales;f__Lachnospiraceae;g__Anaerostipes;s__	0.00275208	0.000873704	0.00148465	3.73594e-05	0.000695436	5.34937e-06	0.000297142	0.000477434	0.000561299	0.00014325	0.000356392	0.00045563	0.000329367	0.000152642	0.000187694	0.000294319	0.000211983	0.000922743	0.000235394	0.0010292
k__Bacteria;p__Firmicutes;c__Clostridia;o__Clostridiales;f__Lachnospiraceae;g__Blautia;Other	6.7124e-06	0	0	6.22657e-06	0	1.60481e-05	1.65079e-05	7.02109e-06	0	6.82142e-06	3.56392e-05	7.11921e-06	2.31135e-05	5.08807e-06	0	5.64448e-05	1.41322e-05	4.10108e-05	2.01766e-05	1.33662e-05
k__Bacteria;p__Firmicutes;c__Clostridia;o__Clostridiales;f__Lachnospiraceae;g__Blautia;s__	0.0213723	0.0291541	0.00932987	0.0153921	0.0207628	0.00952722	0.0358277	0.0091555	0.00846922	0.0084381	0.0182948	0.0664294	0.02821	0.0439661	0.0139301	0.0284159	0.0617082	0.00798343	0.00258261	0.00967714
k__Bacteria;p__Firmicutes;c__Clostridia;o__Clostridiales;f__Lachnospiraceae;g__Blautia;s__obeum	0	0	7.81397e-06	0	0	0	0	0	0	0	0	0	0	0	0	0	7.06609e-06	0	0	0
k__Bacteria;p__Firmicutes;c__Clostridia;o__Clostridiales;f__Lachnospiraceae;g__Blautia;s__producta	0	0.000130289	7.81397e-06	0	0	5.34937e-06	0.000368677	0	0.000355252	0	0	0	0	0.00015773	0.00159948	0.000124985	0.000932724	0	8.7432e-05	0
k__Bacteria;p__Firmicutes;c__Clostridia;o__Clostridiales;f__Lachnospiraceae;g__Butyrivibrio;s__	0	0	0	0	0	0	0	0	2.13151e-05	0	0	0	0	0	0	0	0	0	0	0
k__Bacteria;p__Firmicutes;c__Clostridia;o__Clostridiales;f__Lachnospiraceae;g__Coprococcus;Other	0	0	0	0	6.26519e-06	0	0	0.00273823	0	0	0.00308873	0	0	0	0	4.03177e-06	0	0.0012645	0	0
k__Bacteria;p__Firmicutes;c__Clostridia;o__Clostridiales;f__Lachnospiraceae;g__Coprococcus;s__	0.00646404	0.00125691	0.00398512	0.00275837	0.00826379	0.00310798	0.00595385	0.00591878	0.00199652	0.00170536	0.00674769	0.00312533	0.00602685	0.0160885	0.00372123	0.00880539	0.012613	0.00308948	0.00164776	0.00455788
k__Bacteria;p__Firmicutes;c__Clostridia;o__Clostridiales;f__Lachnospiraceae;g__Coprococcus;s__eutactus	0	0	0	0	0	0	0	6.31898e-05	0	0	0.0129727	0	0	0	0	0	0	8.88567e-05	0	0
k__Bacteria;p__Firmicutes;c__Clostridia;o__Clostridiales;f__Lachnospiraceae;g__Dorea;Other	6.7124e-06	1.53281e-05	5.46978e-05	1.24531e-05	9.39779e-05	1.60481e-05	0	4.21265e-05	3.55252e-05	2.72857e-05	4.75189e-05	1.42384e-05	6.93405e-05	0	1.63212e-05	4.43495e-05	0	2.73405e-05	0	1.33662e-05
k__Bacteria;p__Firmicutes;c__Clostridia;o__Clostridiales;f__Lachnospiraceae;g__Dorea;s__	0.000986723	0.0121859	0.00116428	0.00114569	0.00461118	0.000813104	0.00706539	0.00111635	0.00319727	0.000566178	0.00129489	0.0054106	0.00208022	0.00103797	0.000636527	0.000475749	0.0132065	0.000690348	0.00149307	0.00121633
k__Bacteria;p__Firmicutes;c__Clostridia;o__Clostridiales;f__Lachnospiraceae;g__Dorea;s__formicigenerans	0.0018392	0.000973337	0.00185972	0.000622657	0.00278801	0.00123035	1.10053e-05	0.00167804	0.0012647	0.000620749	0.00274422	0.000768875	0.00264072	5.08807e-06	0.00217888	0.0035278	1.41322e-05	0.000642502	0	0.000447768
k__Bacteria;p__Firmicutes;c__Clostridia;o__Clostridiales;f__Lachnospiraceae;g__Epulopiscium;s__	6.7124e-06	0	0	0	0	0	0.000115555	1.40422e-05	0	0	0	0	0	2.03523e-05	3.26424e-05	8.06354e-06	2.11983e-05	6.83513e-06	6.72554e-06	0
k__Bacteria;p__Firmicutes;c__Clostridia;o__Clostridiales;f__Lachnospiraceae;g__Lachnobacterium;s__	6.7124e-06	3.06563e-05	0	6.22657e-05	0.000131569	5.34937e-06	3.30158e-05	0.000112337	0	6.82142e-06	1.18797e-05	0.000213576	0	0	1.63212e-05	4.03177e-06	0	0.000211889	0	6.68311e-06
k__Bacteria;p__Firmicutes;c__Clostridia;o__Clostridiales;f__Lachnospiraceae;g__Lachnospira;s__	0.0205198	0.00908192	0.00873601	0.00132003	0.0120605	0.00942558	0.0165354	0.0254725	0.0792213	0.0148025	0.00364708	0.0554017	0.003259	0	0.00232577	0.00668468	0.0130016	0.00685564	0.0156571	0.0015037
k__Bacteria;p__Firmicutes;c__Clostridia;o__Clostridiales;f__Lachnospiraceae;g__Oribacterium;s__	6.7124e-06	7.66407e-06	7.81397e-06	0	0	5.34937e-06	0	7.02109e-06	0	0	0	0	0	5.08807e-06	0	0	0	6.83513e-06	0	0
k__Bacteria;p__Firmicutes;c__Clostridia;o__Clostridiales;f__Lachnospiraceae;g__Pseudobutyrivibrio;s__	0	0	0	0	0	5.34937e-06	0	0	0	0	0	2.13576e-05	0	0	0	0	0	0	0	0
k__Bacteria;p__Firmicutes;c__Clostridia;o__Clostridiales;f__Lachnospiraceae;g__Roseburia;Other	0.000288633	0.00157113	0.000468838	7.47189e-05	0.000112773	0.00025142	0.00151323	0.000582751	0.000710505	0.000566178	0.000784062	0.00646424	0.000104011	0	8.1606e-06	0.000391082	0.000367437	0.000423778	0.00018159	0.000140345
k__Bacteria;p__Firmicutes;c__Clostridia;o__Clostridiales;f__Lachnospiraceae;g__Roseburia;s__	0.00451745	0.00862208	0.00656373	0.00268988	0.00670376	0.0230344	0.0180321	0.00268908	0.0099897	0.00536164	0.0043361	0.0557149	0.0103433	2.03523e-05	0.000465154	0.00581784	0.00903046	0.00364312	0.00330896	0.00305418
k__Bacteria;p__Firmicutes;c__Clostridia;o__Clostridiales;f__Lachnospiraceae;g__Roseburia;s__faecis	0.00139618	0.00191602	0.00144558	0.000386047	0.000645315	0.000994982	0.000126561	0.00106721	0.000326832	0.000211464	0.00234031	0.00308262	0.000260027	5.08807e-06	0.000114248	0.00164496	2.82644e-05	0.000888567	0.00012106	3.34155e-05
k__Bacteria;p__Firmicutes;c__Clostridia;o__Clostridiales;f__Lachnospiraceae;g__[Ruminococcus];Other	6.04116e-05	0.000122625	1.56279e-05	1.24531e-05	8.77127e-05	0	1.65079e-05	1.40422e-05	0	2.04643e-05	3.56392e-05	5.69537e-05	0.000144459	0	0.000448833	4.03177e-06	0	4.78459e-05	0	1.33662e-05
k__Bacteria;p__Firmicutes;c__Clostridia;o__Clostridiales;f__Lachnospiraceae;g__[Ruminococcus];s__	0.00371867	0.00607761	0.00151591	0.00185552	0.00244969	0.000208625	0.00143069	0.000358076	0.000191836	0.00102321	0.00123549	0.00367351	0.0111696	0.00228963	0.0215603	0.000145144	0.00210569	0.00116881	0.000309375	0.00725785
k__Bacteria;p__Firmicutes;c__Clostridia;o__Clostridiales;f__Lachnospiraceae;g__[Ruminococcus];s__gnavus	0.000449731	0.00020693	0.000617303	0.00043586	0.000902188	0.00195787	0.00346116	0.00162889	0.0097055	0.000675321	0.00174632	0.000220696	0.000704962	0.0117433	0.0122899	0.00148772	0.00845811	0.000307581	0.00099538	0.00030074
k__Bacteria;p__Firmicutes;c__Clostridia;o__Clostridiales;f__Lachnospiraceae;g__[Ruminococcus];s__torques	6.7124e-06	3.06563e-05	0	0	6.26519e-06	5.34937e-06	0	0	0	0	0	0	1.15568e-05	0	7.34454e-05	0	0	6.83513e-06	0	0
k__Bacteria;p__Firmicutes;c__Clostridia;o__Clostridiales;f__Peptococcaceae;g__;s__	4.69868e-05	0	0	6.22657e-06	0	0	0	0.000294886	0	0	0	2.84768e-05	0	0	0	0	0	3.41756e-05	0	3.34155e-05
k__Bacteria;p__Firmicutes;c__Clostridia;o__Clostridiales;f__Peptococcaceae;g__rc4-4;s__	0	0	0	0	0	0	0	7.02109e-06	0	0	0	0	0	0	0	0	0	2.05054e-05	0	0
k__Bacteria;p__Firmicutes;c__Clostridia;o__Clostridiales;f__Peptostreptococcaceae;g__;s__	0.000288633	7.66407e-06	0.000773583	3.73594e-05	0.000119039	9.62886e-05	4.95237e-05	0.000280844	0.0011297	4.09285e-05	0.000403911	0.000441391	0.000704962	0	0.000897666	0.00011289	0.000155454	0.000109362	0.000235394	2.00493e-05
k__Bacteria;p__Firmicutes;c__Clostridia;o__Clostridiales;f__Peptostreptococcaceae;g__Peptostreptococcus;s__	0	0	0	0	1.87956e-05	1.06987e-05	5.50264e-06	0	0	0	0	0	0	0	8.1606e-06	0	2.82644e-05	0	0	0
k__Bacteria;p__Firmicutes;c__Clostridia;o__Clostridiales;f__Peptostreptococcaceae;g__Peptostreptococcus;s__anaerobius	0	0	0	0	0	0	0	0	0	0	0	0	0	5.08807e-06	0	0	0	0	6.72554e-06	0
k__Bacteria;p__Firmicutes;c__Clostridia;o__Clostridiales;f__Ruminococcaceae;Other;Other	0.000234934	0.000329555	5.46978e-05	6.84923e-05	0.000288199	2.67468e-05	6.0529e-05	0.0011655	0	0.000177357	0.000700904	0.000590895	0.000202243	5.59688e-05	0.000424351	0.000923275	1.41322e-05	0.000731359	3.36277e-05	0.000253958
k__Bacteria;p__Firmicutes;c__Clostridia;o__Clostridiales;f__Ruminococcaceae;g__;s__	0.106707	0.0986749	0.0842424	0.0274779	0.116482	0.0125603	0.0397731	0.186677	0.00263597	0.0455535	0.115079	0.101306	0.272323	0.016236	0.0413579	0.143422	0.0333095	0.186449	0.0108348	0.141916
k__Bacteria;p__Firmicutes;c__Clostridia;o__Clostridiales;f__Ruminococcaceae;g__Anaerotruncus;s__	6.7124e-05	0.000337219	0	0	0.000137834	5.34937e-06	0	0.000210633	0	2.72857e-05	0.000285114	7.83113e-05	5.77838e-06	2.03523e-05	6.52848e-05	2.01589e-05	0	0.000218724	6.72554e-06	0.000180444
k__Bacteria;p__Firmicutes;c__Clostridia;o__Clostridiales;f__Ruminococcaceae;g__Faecalibacterium;s__prausnitzii	0.00116125	0.0040313	0.0207383	0.000840587	0.0116846	0.000861248	0.0183733	0.0293482	7.10505e-06	0.0156961	0.00670017	0.00603709	0.0255982	0.000478279	0.0112045	0.00514051	0.0100692	0.0274157	0.00136528	0.00386284
k__Bacteria;p__Firmicutes;c__Clostridia;o__Clostridiales;f__Ruminococcaceae;g__Oscillospira;s__	0.0127804	0.00902061	0.002016	0.000572845	0.00748064	0.0033487	0.00565671	0.0142598	0.000390778	0.00119375	0.00952754	0.00224967	0.00224779	0.00229981	0.0185001	0.0140306	0.0123798	0.0149894	0.00102228	0.00758533
k__Bacteria;p__Firmicutes;c__Clostridia;o__Clostridiales;f__Ruminococcaceae;g__Ruminococcus;Other	0.0104781	0.0122548	0	0	0.00151618	1.60481e-05	5.50264e-06	0.000154464	0	0.00113918	0.000106918	0.000121027	0.0108922	0.000834444	8.1606e-06	9.67625e-05	0	0.0002529	0	6.0148e-05
k__Bacteria;p__Firmicutes;c__Clostridia;o__Clostridiales;f__Ruminococcaceae;g__Ruminococcus;s__	0.0183718	0.0044145	0.00220354	0.00133871	0.00768113	0.00176529	8.80422e-05	0.0271295	6.39454e-05	0.00251028	0.0128539	0.0196348	0.0015775	0.000615657	0.416852	0.134617	0.000685411	0.0161241	9.41575e-05	0.0251552
k__Bacteria;p__Firmicutes;c__Clostridia;o__Clostridiales;f__Ruminococcaceae;g__Ruminococcus;s__bromii	1.34248e-05	0.00502763	0	0	0.000845801	0	0	2.80844e-05	0	6.82142e-06	0.00206707	0	4.6227e-05	0.000371429	0	0	0	3.41756e-05	0	6.68311e-06
k__Bacteria;p__Firmicutes;c__Clostridia;o__Clostridiales;f__Ruminococcaceae;g__Ruminococcus;s__flavefaciens	6.7124e-06	0	0	0	1.87956e-05	0	0	1.40422e-05	0	0	0	0	0	0	0	0	0	4.10108e-05	0	0
k__Bacteria;p__Firmicutes;c__Clostridia;o__Clostridiales;f__Syntrophomonadaceae;g__Syntrophomonas;s__	0	0	0	0	0	0	0	7.02109e-06	0	0	0	0	0	0	0	0	0	6.83513e-06	0	0
k__Bacteria;p__Firmicutes;c__Clostridia;o__Clostridiales;f__Veillonellaceae;Other;Other	0	0	0.000773583	6.22657e-06	0	5.34937e-05	1.65079e-05	0.000147443	0.000163416	2.72857e-05	0	7.83113e-05	0.000323589	0	0	5.64448e-05	7.06609e-06	8.88567e-05	3.36277e-05	0
k__Bacteria;p__Firmicutes;c__Clostridia;o__Clostridiales;f__Veillonellaceae;g__;s__	2.68496e-05	8.43048e-05	0.00175814	3.73594e-05	2.50608e-05	0.000155132	8.25396e-05	0.000147443	0.000291307	0.000170536	2.37595e-05	0.000113907	0.000260027	5.08807e-06	1.63212e-05	0.000116921	2.82644e-05	6.83513e-05	4.03532e-05	6.68311e-06
k__Bacteria;p__Firmicutes;c__Clostridia;o__Clostridiales;f__Veillonellaceae;g__Acidaminococcus;s__	0	0	0.00169563	1.24531e-05	0.000350851	0.00050819	0.0018819	0.00865701	0	0.00350621	0	0.00422169	2.88919e-05	7.1233e-05	0	0.00457203	0.00346945	0.0010321	0.00081379	0.00132994
k__Bacteria;p__Firmicutes;c__Clostridia;o__Clostridiales;f__Veillonellaceae;g__Dialister;s__	0.0018392	7.66407e-06	5.46978e-05	0.000460766	0.000106508	0.00304379	0.00382433	0.00883253	0	0.00196457	0.0214073	0.00313957	1.73351e-05	0.000335813	3.26424e-05	0.0131436	0.0124716	0.00812013	0.00436487	0.00806651
k__Bacteria;p__Firmicutes;c__Clostridia;o__Clostridiales;f__Veillonellaceae;g__Megamonas;s__	6.7124e-06	0.0346186	7.81397e-06	0.00683678	0.00541939	0.0299565	0.00464973	1.40422e-05	0.197861	0.0265422	1.18797e-05	0.00405795	0	0	0.000726293	0.00580575	0.0077727	0	0.00753933	0.000527965
k__Bacteria;p__Firmicutes;c__Clostridia;o__Clostridiales;f__Veillonellaceae;g__Megasphaera;s__	0.0124381	1.53281e-05	0.0610661	3.73594e-05	3.1326e-05	0.0128385	0.0213062	0.0439029	0.058503	0.0208599	0.0109769	0.0148649	0.0480588	3.05284e-05	4.89636e-05	0.0634601	0.0155242	0.0281197	0.0147693	0.0212723
k__Bacteria;p__Firmicutes;c__Clostridia;o__Clostridiales;f__Veillonellaceae;g__Mitsuokella;Other	0	0	0.000672001	0	0	0	0	0	0	0	0	0	0.000340924	0	0	0	0	0	0	0
k__Bacteria;p__Firmicutes;c__Clostridia;o__Clostridiales;f__Veillonellaceae;g__Mitsuokella;s__	0	0	5.46978e-05	0	0	0	0	0	0	0	0	0	5.77838e-06	0	0	0	0	0	0	0
k__Bacteria;p__Firmicutes;c__Clostridia;o__Clostridiales;f__Veillonellaceae;g__Mitsuokella;s__multacida	0	0	0.029865	0	0	0	0	0	0	0	0	0	0.0188375	1.01761e-05	0	0	0	0.000123032	2.01766e-05	0
k__Bacteria;p__Firmicutes;c__Clostridia;o__Clostridiales;f__Veillonellaceae;g__Phascolarctobacterium;s__	0.0181369	0.00638417	0.00303182	0.0266809	0.0395146	0.00103778	6.0529e-05	0.000428287	5.68404e-05	3.41071e-05	0.00869596	0.000206457	0.00497518	0.00243719	0.0678228	0.00471314	0.000120124	0.00440866	0.00398824	0.00114281
k__Bacteria;p__Firmicutes;c__Clostridia;o__Clostridiales;f__Veillonellaceae;g__Selenomonas;s__	0	0	0	6.22657e-06	0	0	0	0	2.13151e-05	6.82142e-06	1.18797e-05	0	0	0	0	0	0	0	0	0
k__Bacteria;p__Firmicutes;c__Clostridia;o__Clostridiales;f__Veillonellaceae;g__Veillonella;Other	0	0	0	0	0	0	0	2.10633e-05	0	6.82142e-06	0	2.84768e-05	0	0	0	8.06354e-06	0	4.10108e-05	4.03532e-05	2.00493e-05
k__Bacteria;p__Firmicutes;c__Clostridia;o__Clostridiales;f__Veillonellaceae;g__Veillonella;s__	0	0	1.56279e-05	0	0	0	0	0	0	0	0	7.11921e-06	0	0	0	8.06354e-06	0	0	0	0
k__Bacteria;p__Firmicutes;c__Clostridia;o__Clostridiales;f__Veillonellaceae;g__Veillonella;s__dispar	8.72612e-05	0.000114961	0.00385228	0.000317555	6.26519e-05	0.000315613	6.0529e-05	0.00124273	0.00123628	0.000579821	0.000296993	0.00169437	0.00406798	0.000401958	8.1606e-06	0.00027416	0.000607684	0.00132602	0.000712907	0.00149033
k__Bacteria;p__Firmicutes;c__Clostridia;o__Clostridiales;f__Veillonellaceae;g__Veillonella;s__parvula	0.000234934	1.53281e-05	0.000187535	6.22657e-06	0	3.74456e-05	1.65079e-05	0.000358076	0.000255782	4.09285e-05	4.75189e-05	0.000526822	0.000306254	4.07046e-05	0	1.61271e-05	6.35948e-05	0.000273405	4.03532e-05	0.000100247
k__Bacteria;p__Firmicutes;c__Clostridia;o__Clostridiales;f__[Mogibacteriaceae];Other;Other	0	0	0	0	0	0	0	0.000105316	0	0	0	0	0	0	0	0	0	1.36703e-05	0	0.00030074
k__Bacteria;p__Firmicutes;c__Clostridia;o__Clostridiales;f__[Mogibacteriaceae];g__;s__	0.00220838	0.000551813	0.000398512	1.24531e-05	0.000501215	6.41924e-05	1.65079e-05	0.000849552	1.42101e-05	0.00042975	0.00154436	0.000320365	0.000560502	8.64973e-05	0.000163212	0.000757973	0.000155454	0.000259735	0	0.000501233
k__Bacteria;p__Firmicutes;c__Clostridia;o__Clostridiales;f__[Tissierellaceae];g__1-68;s__	6.7124e-06	0	0	0	0	0	0	0	0	0	0	0	0	0	0	4.03177e-06	0	0	6.72554e-06	0
k__Bacteria;p__Firmicutes;c__Clostridia;o__Clostridiales;f__[Tissierellaceae];g__Parvimonas;s__	0	0	0	0	6.26519e-06	0	0	0	0	0	0	0	5.77838e-06	0	5.71242e-05	0	0	1.36703e-05	0	0
k__Bacteria;p__Firmicutes;c__Clostridia;o__Clostridiales;f__[Tissierellaceae];g__Peptoniphilus;s__	0	7.66407e-06	0	0	0	0	0	0	0	0	0	0	0	0	0	1.61271e-05	0	0	0	0
k__Bacteria;p__Firmicutes;c__Clostridia;o__Clostridiales;f__[Tissierellaceae];g__WAL_1855D;s__	4.02744e-05	0	0	0	0	1.60481e-05	5.50264e-06	0	0	0	0	0	0	0	8.1606e-06	2.41906e-05	0	0	0	0
k__Bacteria;p__Firmicutes;c__Clostridia;o__SHA-98;f__;g__;s__	0	0	0	0	6.26519e-06	0	0	0.00110231	0	6.82142e-06	0	5.69537e-05	0	0	0	0	0	0.00142854	0	0.000394303
k__Bacteria;p__Firmicutes;c__Erysipelotrichi;o__Erysipelotrichales;f__Erysipelotrichaceae;g__;s__	0.00185933	7.66407e-05	0	0.00163759	0.000989901	0.0012785	0.0002091	0	9.23656e-05	6.82142e-06	4.75189e-05	0.000135265	0	0.0150912	0.00140362	0.00544289	0.000989252	0	0.000262296	0.000167078
k__Bacteria;p__Firmicutes;c__Erysipelotrichi;o__Erysipelotrichales;f__Erysipelotrichaceae;g__Allobaculum;s__	0.000295346	0	0	0	0	0	0	2.80844e-05	0	0	0.000178196	0	0	0	0	0	0	0	0	0
k__Bacteria;p__Firmicutes;c__Erysipelotrichi;o__Erysipelotrichales;f__Erysipelotrichaceae;g__Bulleidia;s__	6.7124e-06	7.66407e-06	0	0	0	0	2.20106e-05	2.80844e-05	2.13151e-05	0	0	0	0	5.08807e-06	8.1606e-06	4.03177e-06	0.000141322	0	0	0
k__Bacteria;p__Firmicutes;c__Erysipelotrichi;o__Erysipelotrichales;f__Erysipelotrichaceae;g__Bulleidia;s__p-1630-c5	0	0	0	0	0	0	0	0.0010321	0	0	0	0	0	0	0	0	0	0.000211889	0	0
k__Bacteria;p__Firmicutes;c__Erysipelotrichi;o__Erysipelotrichales;f__Erysipelotrichaceae;g__Catenibacterium;s__	0	0	0.0289273	0	1.25304e-05	5.34937e-06	0.00706539	0.00172719	0	0.00397007	0	0	0.0429333	4.07046e-05	0	1.20953e-05	0.0140898	0.00969905	2.69022e-05	0.00946328
k__Bacteria;p__Firmicutes;c__Erysipelotrichi;o__Erysipelotrichales;f__Erysipelotrichaceae;g__Coprobacillus;s__	9.39736e-05	6.89766e-05	1.56279e-05	0	1.25304e-05	0	0	0	0	0	5.93986e-05	2.13576e-05	5.77838e-06	0	0.000179533	1.20953e-05	0	0	0	0
k__Bacteria;p__Firmicutes;c__Erysipelotrichi;o__Erysipelotrichales;f__Erysipelotrichaceae;g__Holdemania;s__	0.000187947	6.13125e-05	2.34419e-05	0	1.87956e-05	1.60481e-05	0	4.21265e-05	0	0	8.31581e-05	4.27153e-05	1.15568e-05	1.01761e-05	5.71242e-05	6.04766e-05	7.06609e-06	6.83513e-06	0	3.34155e-05
k__Bacteria;p__Firmicutes;c__Erysipelotrichi;o__Erysipelotrichales;f__Erysipelotrichaceae;g__[Eubacterium];s__	0	9.19688e-05	0	0	0	0	0	0	0	0	0	0	0	0	0	0	0	3.41756e-05	0	0
k__Bacteria;p__Firmicutes;c__Erysipelotrichi;o__Erysipelotrichales;f__Erysipelotrichaceae;g__[Eubacterium];s__biforme	1.34248e-05	0	0.000257861	0.000579071	0.000858331	0.000438648	0	0	0	0.00139157	0	0	0.0015486	1.52642e-05	0	0.00178204	0	0	6.72554e-06	0.00584772
k__Bacteria;p__Firmicutes;c__Erysipelotrichi;o__Erysipelotrichales;f__Erysipelotrichaceae;g__[Eubacterium];s__cylindroides	0	0.000444516	1.56279e-05	0	0	0	0	0	0	0	0	0	4.6227e-05	0	0	0	0	0	0	0
k__Bacteria;p__Firmicutes;c__Erysipelotrichi;o__Erysipelotrichales;f__Erysipelotrichaceae;g__[Eubacterium];s__dolichum	1.34248e-05	0	7.81397e-06	0	1.87956e-05	2.13975e-05	4.95237e-05	0	0	6.82142e-06	1.18797e-05	0	0	4.57927e-05	6.52848e-05	0	0.000346238	0	1.34511e-05	6.68311e-06
k__Bacteria;p__Firmicutes;c__Erysipelotrichi;o__Erysipelotrichales;f__Erysipelotrichaceae;g__cc_115;s__	5.36992e-05	0	9.37676e-05	0	0	0	0	7.02109e-06	0	0	2.37595e-05	0	0.000109789	0	0	0	0	1.36703e-05	0	0
k__Bacteria;p__Fusobacteria;c__Fusobacteriia;o__Fusobacteriales;f__Fusobacteriaceae;Other;Other	0	0	0	0	0	0	2.75132e-05	0	0	0	0	0	0	0	0	0	7.7727e-05	0	0	0
k__Bacteria;p__Fusobacteria;c__Fusobacteriia;o__Fusobacteriales;f__Fusobacteriaceae;g__Fusobacterium;s__	6.7124e-06	7.66407e-06	0	0	0	3.74456e-05	0.00747258	0	0.0180184	2.04643e-05	0	0	0	0.000228963	0	0	0.0355071	0.000143538	0	6.68311e-06
k__Bacteria;p__Lentisphaerae;c__[Lentisphaeria];o__Victivallales;f__Victivallaceae;g__;s__	0.000114111	0	1.56279e-05	0.000112078	2.50608e-05	0	0	0.0011304	0	4.775e-05	0	0.000277649	0	0	8.1606e-06	0	0	0.00156524	0	8.01973e-05
k__Bacteria;p__Proteobacteria;Other;Other;Other;Other;Other	0	0	0	0	0	3.74456e-05	0	7.02109e-06	0	0	0	2.84768e-05	5.77838e-06	0	0	4.03177e-06	0	2.05054e-05	4.03532e-05	0
k__Bacteria;p__Proteobacteria;c__Alphaproteobacteria;o__;f__;g__;s__	0	0	0	0	0	0	0	0.00556773	0	0	0	0	0	0	0	0	0	0.00235812	0	0
k__Bacteria;p__Proteobacteria;c__Alphaproteobacteria;o__Caulobacterales;f__Caulobacteraceae;g__;s__	0	0	0	0	0	0	0	0	0	0	0	7.11921e-06	0	0	8.1606e-06	0	0	0	0	0
k__Bacteria;p__Proteobacteria;c__Alphaproteobacteria;o__RF32;f__;g__;s__	0.00341661	0	0	0	0	0	0	0.00168506	0	0	0	0	0	0	0	0	0	0.00596707	0	0
k__Bacteria;p__Proteobacteria;c__Alphaproteobacteria;o__Rhizobiales;f__Bradyrhizobiaceae;g__;s__	0	0	0	0	0	0	0	0	0	0	0	0	0	5.08807e-06	0	4.03177e-06	0	0	0	0
k__Bacteria;p__Proteobacteria;c__Alphaproteobacteria;o__Rhizobiales;f__Hyphomicrobiaceae;g__Rhodoplanes;s__	0	0	0	0	0	0	0	0	0	0	0	0	0	1.01761e-05	0	0	0	0	0	0
k__Bacteria;p__Proteobacteria;c__Alphaproteobacteria;o__Rhizobiales;f__Methylobacteriaceae;g__Methylobacterium;s__adhaesivum	0	0	0	0	0	0	0	0	0	0	0	0	0	0	0	8.06354e-06	0	0	0	6.68311e-06
k__Bacteria;p__Proteobacteria;c__Alphaproteobacteria;o__Rhizobiales;f__Rhizobiaceae;g__Agrobacterium;s__	0	0	0	6.22657e-06	0	0	0	7.02109e-06	0	0	0	0	0	0	0	0	0	0	0	0
k__Bacteria;p__Proteobacteria;c__Alphaproteobacteria;o__Rhizobiales;f__Rhizobiaceae;g__Agrobacterium;s__vitis	0	0	7.81397e-06	0	6.26519e-06	1.60481e-05	0	0	0	0	0	0	0	0	0	0	0	0	0	0
k__Bacteria;p__Proteobacteria;c__Alphaproteobacteria;o__Rhodobacterales;f__Rhodobacteraceae;g__;s__	0	0	0	0	0	0	0	0	0	0	0	0	0	0	0	0	0	0	0	4.00986e-05
k__Bacteria;p__Proteobacteria;c__Alphaproteobacteria;o__Rhodobacterales;f__Rhodobacteraceae;g__Anaerospora;s__	0	0	0	0	0	0	0	0	0	0	0	0	0	0	0	0	0	0	0	4.00986e-05
k__Bacteria;p__Proteobacteria;c__Alphaproteobacteria;o__Rhodobacterales;f__Rhodobacteraceae;g__Paracoccus;Other	0	0	0	0	0	0	0	0	0	0	0	0	0	5.08807e-06	0	4.03177e-06	0	0	0	0
k__Bacteria;p__Proteobacteria;c__Alphaproteobacteria;o__Rhodobacterales;f__Rhodobacteraceae;g__Paracoccus;s__	0	0	0	0	0	0	0	0	0	0	0	0	0	0.00023914	0	0	0	0	0	0
k__Bacteria;p__Proteobacteria;c__Alphaproteobacteria;o__Rhodospirillales;f__Rhodospirillaceae;g__Azospirillum;s__	0	0	0	0	0	0	0	0	0	0	0	0	1.15568e-05	0	0	0	0	0	0	0
k__Bacteria;p__Proteobacteria;c__Alphaproteobacteria;o__Rickettsiales;f__mitochondria;Other;Other	0	0	0	0	0	0	0	0	0	0	0	0	1.15568e-05	0	0	4.03177e-06	7.06609e-06	6.83513e-06	0	0
k__Bacteria;p__Proteobacteria;c__Alphaproteobacteria;o__Sphingomonadales;f__Sphingomonadaceae;g__Sphingomonas;s__	0	0	7.81397e-06	0	0	0	0	0	0	0	0	0	0	0	0	0	1.41322e-05	0	0	1.33662e-05
k__Bacteria;p__Proteobacteria;c__Betaproteobacteria;Other;Other;Other;Other	5.36992e-05	1.53281e-05	0	3.73594e-05	5.63867e-05	0.000230023	0	0.000168506	9.94707e-05	6.82142e-06	2.37595e-05	8.54305e-05	2.31135e-05	0	0	0.000120953	0	0.000328086	0.00303994	0
k__Bacteria;p__Proteobacteria;c__Betaproteobacteria;o__;f__;g__;s__	0	0	0	0	0	0	0	0	7.10505e-06	0	0	0	0	0	0	0	0	0	2.01766e-05	0
k__Bacteria;p__Proteobacteria;c__Betaproteobacteria;o__ASSO-13;f__;g__;s__	0	0	0	0	0	0	0	0	0	0	0	0	0	0	0	0	0	6.83513e-06	6.72554e-06	0
k__Bacteria;p__Proteobacteria;c__Betaproteobacteria;o__Burkholderiales;Other;Other;Other	0.000114111	0	0	0	0	0.000379805	0	6.31898e-05	0.000269992	3.41071e-05	0.000380151	0.000121027	0	5.08807e-06	0	0.00018143	0	2.73405e-05	0.0018697	1.33662e-05
k__Bacteria;p__Proteobacteria;c__Betaproteobacteria;o__Burkholderiales;f__;g__;s__	0	0	0	0	2.50608e-05	0	0	3.51055e-05	7.10505e-06	0	0	5.69537e-05	5.77838e-06	0	3.26424e-05	2.41906e-05	0	6.83513e-06	0.000242119	6.68311e-06
k__Bacteria;p__Proteobacteria;c__Betaproteobacteria;o__Burkholderiales;f__Alcaligenaceae;Other;Other	1.34248e-05	0	0	0	0	2.13975e-05	0	7.02109e-06	0.000234467	2.04643e-05	0.000106918	5.69537e-05	0	0	0	1.61271e-05	0	0	9.41575e-05	0
k__Bacteria;p__Proteobacteria;c__Betaproteobacteria;o__Burkholderiales;f__Alcaligenaceae;g__Sutterella;s__	0.0285948	0.0168686	0.00467275	0.00421539	0.0114402	0.0480213	0.105249	0.0138175	0.0418629	0.0289842	0.0271214	0.0294166	9.2454e-05	0.00975384	0.00140362	0.0125106	0.00131429	0.019111	0.0348248	0.00175097
k__Bacteria;p__Proteobacteria;c__Betaproteobacteria;o__Burkholderiales;f__Burkholderiaceae;g__Lautropia;s__	0	7.66407e-06	0	0	0	0	2.20106e-05	7.02109e-06	0	0	0	0	0	0	0	0	7.06609e-06	0	6.72554e-06	0
k__Bacteria;p__Proteobacteria;c__Betaproteobacteria;o__Burkholderiales;f__Comamonadaceae;Other;Other	0	0	0	0	0	0	0	5.61687e-05	0	0	0	0	0	0	0	0	0	0.000177713	0	0
k__Bacteria;p__Proteobacteria;c__Betaproteobacteria;o__Burkholderiales;f__Comamonadaceae;g__;s__	8.05488e-05	0	0	0	0	0.000106987	0	6.31898e-05	0.000241572	6.82142e-05	0.000700904	7.83113e-05	0	5.08807e-06	0	0.0003427	0	8.20216e-05	0.000228668	0
k__Bacteria;p__Proteobacteria;c__Betaproteobacteria;o__Burkholderiales;f__Comamonadaceae;g__Acidovorax;Other	0	0	0	0	0	0	0	4.91476e-05	0	0	0	0	0	0	0	0	0	0	0	0
k__Bacteria;p__Proteobacteria;c__Betaproteobacteria;o__Burkholderiales;f__Comamonadaceae;g__Comamonas;s__	0	1.53281e-05	7.81397e-06	0	0	0	0	0.000695088	0	9.54999e-05	0	0	0	0	8.97666e-05	0	0	0.0028981	0	0
k__Bacteria;p__Proteobacteria;c__Betaproteobacteria;o__Burkholderiales;f__Comamonadaceae;g__Comamonas;s__terrigena	0	0	0	0	0	0	0	0	0	0	0	0	0	0	0	0	0	1.36703e-05	0	0
k__Bacteria;p__Proteobacteria;c__Betaproteobacteria;o__Burkholderiales;f__Comamonadaceae;g__Giesbergeria;s__	0	0	0	0	0	0	0	1.40422e-05	0	0	0	0	0	0	0	0	0	6.15162e-05	0	0
k__Bacteria;p__Proteobacteria;c__Betaproteobacteria;o__Burkholderiales;f__Comamonadaceae;g__Limnobacter;s__	0	0	0	0	0	0	0	0	0	1.36428e-05	1.18797e-05	0	0	0	0	4.03177e-06	0	0	0	0
k__Bacteria;p__Proteobacteria;c__Betaproteobacteria;o__Burkholderiales;f__Comamonadaceae;g__Limnohabitans;s__	0	0	0	0	0	0	0	7.02109e-06	0	0	0	0	0	0	0	0	0	6.83513e-06	0	0
k__Bacteria;p__Proteobacteria;c__Betaproteobacteria;o__Burkholderiales;f__Comamonadaceae;g__Rubrivivax;s__	3.3562e-05	0	7.81397e-06	0	0	3.20962e-05	0	7.02109e-06	0.000575509	0	8.31581e-05	4.98345e-05	0	0	0	1.61271e-05	0	0	0.000343002	0
k__Bacteria;p__Proteobacteria;c__Betaproteobacteria;o__Burkholderiales;f__Oxalobacteraceae;Other;Other	0	0	0	0	0	0	0	2.10633e-05	0	2.72857e-05	7.12784e-05	0	0	7.1233e-05	0	0	0	0	0	0
k__Bacteria;p__Proteobacteria;c__Betaproteobacteria;o__Burkholderiales;f__Oxalobacteraceae;g__;s__	0	0	0	0	0	0	0	2.10633e-05	0	1.36428e-05	4.75189e-05	0	1.73351e-05	5.08807e-06	0	0	0	3.41756e-05	0	0
k__Bacteria;p__Proteobacteria;c__Betaproteobacteria;o__Burkholderiales;f__Oxalobacteraceae;g__Janthinobacterium;s__lividum	0	0	0	6.22657e-06	0	1.06987e-05	0	7.02109e-06	0	0	0	0	0	0	0	4.03177e-06	0	6.83513e-06	0	0
k__Bacteria;p__Proteobacteria;c__Betaproteobacteria;o__Burkholderiales;f__Oxalobacteraceae;g__Oxalobacter;Other	0	0	0	0	0	0	0	0	0	0	0	0	0	0	0	0	0	0	0	2.67324e-05
k__Bacteria;p__Proteobacteria;c__Betaproteobacteria;o__Burkholderiales;f__Oxalobacteraceae;g__Oxalobacter;s__formigenes	0	0	3.12559e-05	0	0	3.20962e-05	0	0.000252759	0	0	0.000582107	0	0.000109789	5.08807e-06	8.1606e-06	0	0	8.20216e-05	0	0
k__Bacteria;p__Proteobacteria;c__Betaproteobacteria;o__Methylophilales;f__Methylophilaceae;g__;s__	0	0	0	0	0	0	0	0	0	0	1.18797e-05	1.42384e-05	0	0	8.1606e-06	0	0	0	0	0
k__Bacteria;p__Proteobacteria;c__Betaproteobacteria;o__Neisseriales;f__Neisseriaceae;Other;Other	0	0	0	0	0	0	0	0	0	0	0	0	0	1.01761e-05	0	0	0	0	0	0
k__Bacteria;p__Proteobacteria;c__Betaproteobacteria;o__Neisseriales;f__Neisseriaceae;g__Neisseria;Other	0	0	0	0	0	0	0	0	0	0	0	0	0	1.01761e-05	0	0	0	0	0	0
k__Bacteria;p__Proteobacteria;c__Betaproteobacteria;o__Neisseriales;f__Neisseriaceae;g__Neisseria;s__	0	0	0	0	0	0	0	0	0	0	0	0	0	0	0	0	1.41322e-05	0	0	0
k__Bacteria;p__Proteobacteria;c__Betaproteobacteria;o__Neisseriales;f__Neisseriaceae;g__Neisseria;s__subflava	6.7124e-06	0	0	0	0	5.34937e-06	5.50264e-06	2.80844e-05	0	0	0	0	0	8.64973e-05	0	0	0	0	0	0
k__Bacteria;p__Proteobacteria;c__Betaproteobacteria;o__Rhodocyclales;f__Rhodocyclaceae;g__;s__	0	0	0	0	0	0	0	1.40422e-05	0	0	0	0	0	0	0	0	0	6.15162e-05	0	0
k__Bacteria;p__Proteobacteria;c__Deltaproteobacteria;o__Desulfovibrionales;f__Desulfovibrionaceae;g__;s__	0.000718227	0.00120326	0.000343814	2.49063e-05	0.00115906	0.00407622	0	0.000491476	0	3.41071e-05	9.50378e-05	0.00133129	0	5.08807e-06	0.00120777	0.00606378	0	0.000410108	0	2.00493e-05
k__Bacteria;p__Proteobacteria;c__Deltaproteobacteria;o__Desulfovibrionales;f__Desulfovibrionaceae;g__Bilophila;s__	0.00426237	0.00334153	0.000672001	7.47189e-05	0.00364634	0.00822733	0.0103505	0.00106721	0.000966287	0.00202596	0.00283926	0.00290464	0.000988102	0.000574952	0.00173821	1.61271e-05	0.000261445	0.000642502	0.000786888	0.000908903
k__Bacteria;p__Proteobacteria;c__Deltaproteobacteria;o__Desulfovibrionales;f__Desulfovibrionaceae;g__Desulfovibrio;s__	0.00639021	0	1.56279e-05	0.000491899	0.000131569	0.00585756	4.95237e-05	0.000828489	0	9.54999e-05	4.75189e-05	0	4.04486e-05	0.00015773	0	0	9.89252e-05	0.00100476	0	0.000260641
k__Bacteria;p__Proteobacteria;c__Epsilonproteobacteria;o__Campylobacterales;f__Campylobacteraceae;g__Campylobacter;s__	5.36992e-05	1.53281e-05	2.34419e-05	0	0	2.13975e-05	1.10053e-05	0	4.26303e-05	6.82142e-06	0	0	1.15568e-05	0	0	8.06354e-06	1.41322e-05	6.83513e-06	0	0
k__Bacteria;p__Proteobacteria;c__Epsilonproteobacteria;o__Campylobacterales;f__Helicobacteraceae;g__Helicobacter;s__pylori	0	0	0	0	0	0	0	0	0	0	0	0	5.77838e-06	5.08807e-06	0	4.03177e-06	0	6.83513e-06	0	0
k__Bacteria;p__Proteobacteria;c__Gammaproteobacteria;Other;Other;Other;Other	0	2.29922e-05	0	1.86797e-05	0	0.000395853	0	1.40422e-05	0	4.775e-05	0	0	5.77838e-06	0	0	0	0	1.36703e-05	0	0
k__Bacteria;p__Proteobacteria;c__Gammaproteobacteria;o__Aeromonadales;f__Aeromonadaceae;g__;s__	0	0	0	0	0	0	0	2.10633e-05	0	0	0	0	0	0	0	0	0	0	0	0
k__Bacteria;p__Proteobacteria;c__Gammaproteobacteria;o__Aeromonadales;f__Succinivibrionaceae;g__;s__	0	0	0	0	0	0	0	0.000168506	0	0	0	0	0	0	0	0	0	0.000498964	0	0
k__Bacteria;p__Proteobacteria;c__Gammaproteobacteria;o__Aeromonadales;f__Succinivibrionaceae;g__Succinatimonas;s__hippei	0	0	0	0	0	0	0	7.02109e-06	0	0	0	0	0	0	0	0	0	7.51864e-05	0	0
k__Bacteria;p__Proteobacteria;c__Gammaproteobacteria;o__Alteromonadales;f__Alteromonadaceae;g__;s__	0	0	0	0	0	0	0	0	0	0	0	0	0	0	8.1606e-06	4.03177e-06	0	0	0	0
k__Bacteria;p__Proteobacteria;c__Gammaproteobacteria;o__Enterobacteriales;f__Enterobacteriaceae;Other;Other	0.00311455	0.00180106	0.000390698	0.000485673	0.00208004	0.00529587	3.30158e-05	0.00501306	7.10505e-05	0.000743535	0.000629626	0.000149503	0.00229979	0.000259492	0.000505957	0.00591864	0	0.00023923	0.0120051	0.000354205
k__Bacteria;p__Proteobacteria;c__Gammaproteobacteria;o__Enterobacteriales;f__Enterobacteriaceae;g__;s__	0.0112903	0.0114118	0.00181284	0.00121418	0.0355863	0.032706	0.000588782	0.0366641	0.00552062	0.00216239	0.00706844	0.0157548	0.110881	0.0079374	0.0276155	0.0248236	0.00113057	0.0101023	0.204678	0.00622866
k__Bacteria;p__Proteobacteria;c__Gammaproteobacteria;o__Enterobacteriales;f__Enterobacteriaceae;g__Citrobacter;Other	0	0	0	0	0	0	0	7.02109e-06	0	0	0	0	0	0	0	4.03177e-06	0	0	0	0
k__Bacteria;p__Proteobacteria;c__Gammaproteobacteria;o__Enterobacteriales;f__Enterobacteriaceae;g__Citrobacter;s__	0.000120823	7.66407e-06	0	0	0.000369646	0.000213975	0	2.10633e-05	7.10505e-06	3.41071e-05	0	1.42384e-05	1.15568e-05	5.08807e-06	8.1606e-06	2.01589e-05	0	0	9.41575e-05	0
k__Bacteria;p__Proteobacteria;c__Gammaproteobacteria;o__Enterobacteriales;f__Enterobacteriaceae;g__Enterobacter;Other	0.000443018	0.00102699	3.90698e-05	0	0.000444829	0.00192577	0	0.000863594	1.42101e-05	0.000729892	0	7.11921e-06	0.000606729	1.01761e-05	4.89636e-05	0.000939402	0	4.10108e-05	0.00069273	2.67324e-05
k__Bacteria;p__Proteobacteria;c__Gammaproteobacteria;o__Enterobacteriales;f__Enterobacteriaceae;g__Erwinia;Other	0	0	0	0	0	1.60481e-05	0	0	0	0	0	7.11921e-06	0	0	0	0	0	0	2.01766e-05	0
k__Bacteria;p__Proteobacteria;c__Gammaproteobacteria;o__Enterobacteriales;f__Enterobacteriaceae;g__Erwinia;s__	1.34248e-05	0	1.56279e-05	0	0	1.06987e-05	1.10053e-05	0	0	0	0	0	0	0	0	8.06354e-06	0	0	6.72554e-06	0
k__Bacteria;p__Proteobacteria;c__Gammaproteobacteria;o__Enterobacteriales;f__Enterobacteriaceae;g__Klebsiella;Other	0	0	0	0	0	0	0	0	0	0	0	0	5.77838e-06	0	0	0	0	0	6.72554e-06	0
k__Bacteria;p__Proteobacteria;c__Gammaproteobacteria;o__Enterobacteriales;f__Enterobacteriaceae;g__Klebsiella;s__	0.00229564	0.00365576	0.00037507	0.000697376	0.00112773	0.0648611	0	0.00254866	0.000241572	0.000900428	0.0025185	0.000284768	0.00231135	0.0017045	0.0043496	0.00190703	7.06609e-06	0.000109362	0.00227996	0.000487867
k__Bacteria;p__Proteobacteria;c__Gammaproteobacteria;o__Enterobacteriales;f__Enterobacteriaceae;g__Morganella;s__morganii	0	0	0	0	0	5.34937e-06	0	0	0	0	0	0	0	0	0	0	0	0	6.72554e-06	0
k__Bacteria;p__Proteobacteria;c__Gammaproteobacteria;o__Enterobacteriales;f__Enterobacteriaceae;g__Proteus;s__	0	7.66407e-06	0	6.22657e-06	1.87956e-05	0.00113942	0	5.61687e-05	7.10505e-06	0	0	0	5.77838e-06	5.08807e-06	0	0	0	0	1.34511e-05	6.68311e-06
k__Bacteria;p__Proteobacteria;c__Gammaproteobacteria;o__Enterobacteriales;f__Enterobacteriaceae;g__Providencia;s__	0	0	0	0	3.1326e-05	0	0	0	0	0	0	0	0	0	0	0	0	0	0	0
k__Bacteria;p__Proteobacteria;c__Gammaproteobacteria;o__Enterobacteriales;f__Enterobacteriaceae;g__Serratia;s__	0.000127536	1.53281e-05	1.56279e-05	0	0.000119039	1.06987e-05	0	8.42531e-05	0	0.000191	0	0	5.20054e-05	0	4.89636e-05	8.06354e-06	0	0	0.000107609	0
k__Bacteria;p__Proteobacteria;c__Gammaproteobacteria;o__Pasteurellales;f__Pasteurellaceae;Other;Other	0	0	7.81397e-06	0	6.26519e-06	1.60481e-05	5.50264e-06	2.10633e-05	0.000227362	2.04643e-05	0	1.42384e-05	1.73351e-05	0	0	0	7.06609e-06	0	0.000114334	0
k__Bacteria;p__Proteobacteria;c__Gammaproteobacteria;o__Pasteurellales;f__Pasteurellaceae;g__;s__	0	3.83203e-05	0.000312559	1.24531e-05	6.26519e-06	0.000304914	0	4.91476e-05	0.000191836	2.04643e-05	0	7.11921e-05	0.000398708	3.56165e-05	0	8.06354e-06	0	0	0.000228668	0
k__Bacteria;p__Proteobacteria;c__Gammaproteobacteria;o__Pasteurellales;f__Pasteurellaceae;g__Actinobacillus;Other	0	1.53281e-05	0.000250047	0	1.25304e-05	7.48911e-05	5.50264e-06	4.91476e-05	0.000312622	2.04643e-05	0	4.98345e-05	0.000612508	1.01761e-05	0	8.06354e-06	7.06609e-06	6.83513e-06	0.000854143	0
k__Bacteria;p__Proteobacteria;c__Gammaproteobacteria;o__Pasteurellales;f__Pasteurellaceae;g__Actinobacillus;s__	0	1.53281e-05	0.0011174	4.3586e-05	0	6.41924e-05	1.65079e-05	4.21265e-05	0.000326832	3.41071e-05	0	0.000113907	0.000335146	3.05284e-05	0	0	1.41322e-05	1.36703e-05	8.07065e-05	6.68311e-06
k__Bacteria;p__Proteobacteria;c__Gammaproteobacteria;o__Pasteurellales;f__Pasteurellaceae;g__Actinobacillus;s__parahaemolyticus	0	7.66407e-06	8.59536e-05	6.22657e-06	0	0	0	0	0	0	0	4.98345e-05	2.88919e-05	0	0	0	0	0	0	0
k__Bacteria;p__Proteobacteria;c__Gammaproteobacteria;o__Pasteurellales;f__Pasteurellaceae;g__Actinobacillus;s__porcinus	0	0	0	0	0	5.34937e-06	0	0	0	0	0	0	1.73351e-05	5.08807e-06	0	0	0	0	6.72554e-06	0
k__Bacteria;p__Proteobacteria;c__Gammaproteobacteria;o__Pasteurellales;f__Pasteurellaceae;g__Aggregatibacter;Other	0	0	0	0	6.26519e-06	0	0	0	7.10505e-06	6.82142e-06	0	0	0	0	0	0	0	2.73405e-05	6.72554e-06	0
k__Bacteria;p__Proteobacteria;c__Gammaproteobacteria;o__Pasteurellales;f__Pasteurellaceae;g__Aggregatibacter;s__	2.68496e-05	0	7.81397e-06	0	1.87956e-05	0	0	0	6.39454e-05	0	1.18797e-05	0	0	0	0	0	0	0	4.03532e-05	0
k__Bacteria;p__Proteobacteria;c__Gammaproteobacteria;o__Pasteurellales;f__Pasteurellaceae;g__Haemophilus;Other	0	0	0.000171907	1.24531e-05	1.25304e-05	0.000262119	1.10053e-05	4.91476e-05	0.000134996	2.72857e-05	0	6.40729e-05	0.000485384	1.52642e-05	0	8.06354e-06	2.11983e-05	2.05054e-05	0.000356453	6.68311e-06
k__Bacteria;p__Proteobacteria;c__Gammaproteobacteria;o__Pasteurellales;f__Pasteurellaceae;g__Haemophilus;s__parainfluenzae	0.000161098	0.000973337	0.072537	0.00215439	0.000375912	0.00455766	0.0002091	0.00174825	0.022793	0.00195093	0.000249474	0.00217136	0.0237145	0.00138396	0	0.000266097	0.000593551	0.0005058	0.00388736	0.000434402
k__Bacteria;p__Proteobacteria;c__Gammaproteobacteria;o__Pseudomonadales;f__Moraxellaceae;g__;s__	0	0	0	0	0	0	0	0	0	0	2.37595e-05	2.13576e-05	0	0	0	0	0	0	0	0
k__Bacteria;p__Proteobacteria;c__Gammaproteobacteria;o__Pseudomonadales;f__Moraxellaceae;g__Acinetobacter;s__	0	0	0	0	0	0	0	7.02109e-06	0	0	0	0	5.77838e-05	0	6.52848e-05	4.03177e-06	0	7.51864e-05	0.000127785	1.33662e-05
k__Bacteria;p__Proteobacteria;c__Gammaproteobacteria;o__Pseudomonadales;f__Moraxellaceae;g__Acinetobacter;s__rhizosphaerae	0	0	0	0	0	0	0	0	0	0	0	0	0	0	0	4.03177e-06	7.06609e-06	0	0.00018159	0
k__Bacteria;p__Proteobacteria;c__Gammaproteobacteria;o__Pseudomonadales;f__Moraxellaceae;g__Enhydrobacter;s__	0	0	0	0	0	0	0	7.02109e-06	0	0	0	0	3.46703e-05	0	0	1.61271e-05	0	0	0	0
k__Bacteria;p__Proteobacteria;c__Gammaproteobacteria;o__Pseudomonadales;f__Pseudomonadaceae;g__;s__	0	0	0	0	0	0	0	1.40422e-05	0	0	0	7.11921e-06	0	0	0	0	0	4.10108e-05	0	0
k__Bacteria;p__Proteobacteria;c__Gammaproteobacteria;o__Pseudomonadales;f__Pseudomonadaceae;g__Pseudomonas;s__	0	0	0	0	6.26519e-06	1.60481e-05	0	0	0	0	0	0	0	0	1.63212e-05	4.03177e-06	0	0	0	0
k__Bacteria;p__Proteobacteria;c__Gammaproteobacteria;o__Vibrionales;f__Vibrionaceae;g__Vibrio;s__	0	3.06563e-05	0	0	0	0	0	0	0	0	0	0	0	0	0	0	0	0	0	0
k__Bacteria;p__Proteobacteria;c__Gammaproteobacteria;o__Xanthomonadales;f__Xanthomonadaceae;g__Stenotrophomonas;Other	0	0	0	0	0	0	0	0	0	0	0	0	0	0	0	0	0	1.36703e-05	0	0
k__Bacteria;p__Synergistetes;c__Synergistia;o__Synergistales;f__Dethiosulfovibrionaceae;g__Pyramidobacter;s__piscolens	0	0	0	0	0	0	0	0	0	2.04643e-05	0.000986018	0	1.73351e-05	0	0	0	0	0	0	6.0148e-05
k__Bacteria;p__Synergistetes;c__Synergistia;o__Synergistales;f__Synergistaceae;Other;Other	0.00120823	3.83203e-05	0	0	0	0	9.35449e-05	4.21265e-05	0	4.775e-05	9.50378e-05	0	5.77838e-06	0.000101761	0	0	0.000141322	2.73405e-05	0	0.000133662
k__Bacteria;p__Synergistetes;c__Synergistia;o__Synergistales;f__Synergistaceae;g__;s__	0	0.000528821	0	0	0	0	0	0.00271716	0	0	0	0.000341722	0	0	0	0	1.41322e-05	0.00272038	0	0
k__Bacteria;p__Synergistetes;c__Synergistia;o__Synergistales;f__Synergistaceae;g__Cloacibacillus;s__	0	7.66407e-06	0	0	0	0	1.65079e-05	0	0	0	0	0	0	0	0	0	7.06609e-06	6.83513e-06	0	0
k__Bacteria;p__Synergistetes;c__Synergistia;o__Synergistales;f__Synergistaceae;g__Synergistes;s__	2.01372e-05	0	0	0	0	0	0	0	0	0	1.18797e-05	0	0	0	0	0	0	1.36703e-05	0	0
k__Bacteria;p__TM7;c__TM7-3;o__;f__;g__;s__	0.000120823	2.29922e-05	0	0	4.38564e-05	1.60481e-05	6.60317e-05	4.21265e-05	9.23656e-05	0.00014325	2.37595e-05	0	0	3.56165e-05	0.000204015	6.04766e-05	0.00109524	4.78459e-05	0.00012106	6.0148e-05
k__Bacteria;p__TM7;c__TM7-3;o__CW040;f__;g__;s__	0	0	0	0	0	0	0	0	0	1.36428e-05	0	0	0	0	0	0	2.82644e-05	0	0	0
k__Bacteria;p__TM7;c__TM7-3;o__CW040;f__F16;g__;s__	0	0	0	0	0	0	5.50264e-06	0	0	0	0	0	0	0	8.1606e-06	0	1.41322e-05	0	6.72554e-06	0
k__Bacteria;p__TM7;c__TM7-3;o__I025;f__Rs-045;g__;s__	0	0	0	0	0	0	0	0	7.10505e-06	6.82142e-06	0	0	0	0	2.44818e-05	0	4.23965e-05	0	0	2.67324e-05
k__Bacteria;p__Tenericutes;c__Mollicutes;o__RF39;f__;g__;s__	0	0	0	0	0	0	0	7.02109e-05	0	0	1.18797e-05	0	5.77838e-06	0	0	0	0	0.000116197	0	0
k__Bacteria;p__Tenericutes;c__RF3;o__ML615J-28;f__;g__;s__	0	0	0	0	0	0	0	0.000140422	0	0	0	0	0	0	0	0	0	0.000198219	0	0
k__Bacteria;p__Verrucomicrobia;c__Opitutae;o__[Cerasicoccales];f__[Cerasicoccaceae];g__;s__	0	0	7.81397e-06	0	0	0	0	0.00240121	0	0	0	0	0	0	0	0	0	0.00309631	0	0
k__Bacteria;p__Verrucomicrobia;c__Verrucomicrobiae;o__Verrucomicrobiales;f__Verrucomicrobiaceae;g__Akkermansia;s__muciniphila	1.34248e-05	0	0.000437582	0	6.26519e-06	1.60481e-05	5.50264e-06	7.02109e-06	8.52606e-05	6.13928e-05	0.0199461	0.000220696	0.0149313	1.01761e-05	8.1606e-06	8.06354e-06	7.06609e-06	0.0542368	6.72554e-06	0.00515936
k__Bacteria;p__[Thermi];c__Deinococci;o__Deinococcales;f__Deinococcaceae;g__Deinococcus;s__	0	0	0	0	0	0	0	1.40422e-05	0	0	0	0	0	0	0	0	0	0	0	0

## Sheet: StoolMetagenomics_BaselineVS18M
#SampleID	B.C034	B.C037	B.C039	B.C041	B.C042	B.C053			M18.C034	M18.C037	M18.C039	M18.C041	M18.C042	M18.C053
BarcodeSequence
LinkerPrimerSequence
TimePoint	Baseline	Baseline	Baseline	Baseline	Baseline	Baseline			18thMonth	18thMonth	18thMonth	18thMonth	18thMonth	18thMonth
InputFileName	C034B	C037B	C039B	C041B	C042B	C053B			C034M18	C037M18	C039M18	C041M18	C042M18	C053M18
Description	Baseline__I.D._C034	Baseline__I.D._C037	Baseline__I.D._C039	Baseline__I.D._C041	Baseline__I.D._C042	Baseline__I.D._C053			18thMonth__I.D._C034	18thMonth__I.D._C037	18thMonth__I.D._C039	18thMonth__I.D._C041	18thMonth__I.D._C042	18thMonth__I.D._C053
Unassigned;Other;Other;Other;Other;Other;Other	0.0146859	0.0337431	0.0328604	0.0453653	0.0148776	0.0262259			0.0509198	0.0261248	0.0608339	0.0576286	0.075741	0.0444436
k__Archaea;p__Euryarchaeota;c__Methanobacteria;o__Methanobacteriales;f__Methanobacteriaceae;g__Methanobrevibacter;s__	0	0	0	0.0045595	0	0.000122456			0	1.18212e-05	0	0.00949061	0	2.49473e-05
k__Archaea;p__Euryarchaeota;c__Methanobacteria;o__Methanobacteriales;f__Methanobacteriaceae;g__Methanosphaera;s__	0	0	0	0.000111377	0	0			0	0	0	2.13212e-05	0	0
k__Bacteria;Other;Other;Other;Other;Other;Other	3.12467e-05	2.66786e-05	0	8.35329e-05	0	0			3.07301e-05	1.18212e-05	4.58362e-05	9.06152e-05	1.84374e-05	2.49473e-05
k__Bacteria;p__Actinobacteria;c__Actinobacteria;o__Actinomycetales;f__;g__;s__	0	0	0	6.96107e-06	0	0			0	0	0	1.59909e-05	0	0
k__Bacteria;p__Actinobacteria;c__Actinobacteria;o__Actinomycetales;f__Actinomycetaceae;g__;s__	0	0	0	0	5.28888e-06	0			0	0	0	2.66515e-06	0	0
k__Bacteria;p__Actinobacteria;c__Actinobacteria;o__Actinomycetales;f__Actinomycetaceae;g__Actinomyces;s__	6.87427e-05	0.00018675	0.000373477	0.000111377	0.000359644	0.000238108			0.00015365	0.000886588	0.00158593	0.000229203	0.00185296	0.000212052
k__Bacteria;p__Actinobacteria;c__Actinobacteria;o__Actinomycetales;f__Actinomycetaceae;g__Mobiluncus;s__	0	0	0	0	0	0			0	1.18212e-05	0	0	0	0
k__Bacteria;p__Actinobacteria;c__Actinobacteria;o__Actinomycetales;f__Cellulomonadaceae;g__Actinotalea;s__	0	0	0	0	0	0			0	0	0	2.66515e-06	0	0
k__Bacteria;p__Actinobacteria;c__Actinobacteria;o__Actinomycetales;f__Corynebacteriaceae;g__Corynebacterium;s__	1.8748e-05	0	1.09846e-05	0	0	0			1.84381e-05	0	3.6669e-05	0	6.4531e-05	0
k__Bacteria;p__Actinobacteria;c__Actinobacteria;o__Actinomycetales;f__Corynebacteriaceae;g__Corynebacterium;s__durum	0	5.33572e-06	0	2.08832e-05	0	6.80309e-06			0	0	0	0	0	0
k__Bacteria;p__Actinobacteria;c__Actinobacteria;o__Actinomycetales;f__Dietziaceae;g__Dietzia;s__	0	0	0	0	0	0			0	0	0	0	0	6.23682e-06
k__Bacteria;p__Actinobacteria;c__Actinobacteria;o__Actinomycetales;f__Micrococcaceae;Other;Other	0	1.06714e-05	0	0	0	0			0	0	0	0	0	6.23682e-06
k__Bacteria;p__Actinobacteria;c__Actinobacteria;o__Actinomycetales;f__Micrococcaceae;g__;s__	0	5.33572e-06	0	0	0	0			0	0	0	0	0	0
k__Bacteria;p__Actinobacteria;c__Actinobacteria;o__Actinomycetales;f__Micrococcaceae;g__Micrococcus;s__	0	0	0	0	0	0			0	0	0	0	0	1.24736e-05
k__Bacteria;p__Actinobacteria;c__Actinobacteria;o__Actinomycetales;f__Micrococcaceae;g__Rothia;s__aeria	0	0	5.4923e-06	6.96107e-06	0	0			0	3.54635e-05	0	0	0	0
k__Bacteria;p__Actinobacteria;c__Actinobacteria;o__Actinomycetales;f__Micrococcaceae;g__Rothia;s__dentocariosa	6.24934e-06	1.06714e-05	0	6.96107e-06	1.05778e-05	0			0	1.18212e-05	9.16725e-06	7.99546e-06	9.21871e-06	0
k__Bacteria;p__Actinobacteria;c__Actinobacteria;o__Actinomycetales;f__Micrococcaceae;g__Rothia;s__mucilaginosa	1.8748e-05	3.73501e-05	1.09846e-05	6.26497e-05	0	6.80309e-06			0	1.18212e-05	9.16725e-06	3.4647e-05	0	6.23682e-05
k__Bacteria;p__Actinobacteria;c__Actinobacteria;o__Actinomycetales;f__Mycobacteriaceae;g__Mycobacterium;s__	0	0	0	6.96107e-06	0	0			0	0	0	0	0	0
k__Bacteria;p__Actinobacteria;c__Actinobacteria;o__Bifidobacteriales;f__Bifidobacteriaceae;Other;Other	0	0	5.4923e-06	0	0	1.36062e-05			0	0	0	2.66515e-06	3.68749e-05	0
k__Bacteria;p__Actinobacteria;c__Actinobacteria;o__Bifidobacteriales;f__Bifidobacteriaceae;g__;s__	0	0	5.4923e-06	0	0	0			0	0	0	0	0	0
k__Bacteria;p__Actinobacteria;c__Actinobacteria;o__Bifidobacteriales;f__Bifidobacteriaceae;g__Bifidobacterium;Other	6.24934e-06	2.13429e-05	0.00437187	0.000529042	0.00382915	0.00412267			1.2292e-05	3.54635e-05	0.000110007	0.00108738	0.00831528	0.00124736
k__Bacteria;p__Actinobacteria;c__Actinobacteria;o__Bifidobacteriales;f__Bifidobacteriaceae;g__Bifidobacterium;s__	0.00102489	0.00114184	0.00596464	0.00151055	0.0401056	0.00300016			2.45841e-05	0.0042438	0.000449195	0.00152447	0.0273243	0.00064863
k__Bacteria;p__Actinobacteria;c__Actinobacteria;o__Bifidobacteriales;f__Bifidobacteriaceae;g__Bifidobacterium;s__adolescentis	0.000156233	0.00680838	0.00597013	0.0458108	0.0115509	0.0569759			0.000135212	0.0364683	0.0151718	0.034575	0.109776	0.0768502
k__Bacteria;p__Actinobacteria;c__Actinobacteria;o__Bifidobacteriales;f__Bifidobacteriaceae;g__Bifidobacterium;s__bifidum	0	0	5.4923e-06	0	0	0			0	0	0	0	0	0
k__Bacteria;p__Actinobacteria;c__Actinobacteria;o__Bifidobacteriales;f__Bifidobacteriaceae;g__Bifidobacterium;s__longum	0.000424955	0.00201157	0.00156531	0.0134836	0.00707652	0.00739496			0.00154265	0.00228149	0.000357523	0.00556217	0.0336483	0.00628672
k__Bacteria;p__Actinobacteria;c__Actinobacteria;o__Bifidobacteriales;f__Bifidobacteriaceae;g__Bifidobacterium;s__pseudolongum	0	0	0	0	0	1.36062e-05			0	0	0	0	0.000368749	0
k__Bacteria;p__Actinobacteria;c__Actinobacteria;o__Bifidobacteriales;f__Bifidobacteriaceae;g__Scardovia;s__	0	0	0	0	1.58666e-05	0			0	0	0	2.66515e-06	0.000258124	0
k__Bacteria;p__Actinobacteria;c__Coriobacteriia;o__Coriobacteriales;f__Coriobacteriaceae;Other;Other	0	0	1.09846e-05	0	0	0			0	0	9.16725e-06	0	0.000451717	0
k__Bacteria;p__Actinobacteria;c__Coriobacteriia;o__Coriobacteriales;f__Coriobacteriaceae;g__;s__	0.00224976	0.00174478	0.000126323	0.00460127	0.00280839	0.00261239			0.00054085	0.00644254	0.00010084	0.0022947	0.0228808	0.00361736
k__Bacteria;p__Actinobacteria;c__Coriobacteriia;o__Coriobacteriales;f__Coriobacteriaceae;g__Adlercreutzia;s__	0.00112488	0.000133393	0.000230677	0.0011973	1.58666e-05	0.000244911			2.45841e-05	0	0.000137509	0.000239864	0.000184374	0.000330552
k__Bacteria;p__Actinobacteria;c__Coriobacteriia;o__Coriobacteriales;f__Coriobacteriaceae;g__Atopobium;Other	0	0	0	0	0	0			0	0	0	0	1.84374e-05	0
k__Bacteria;p__Actinobacteria;c__Coriobacteriia;o__Coriobacteriales;f__Coriobacteriaceae;g__Atopobium;s__	4.99947e-05	1.60072e-05	7.13999e-05	2.78443e-05	3.17333e-05	2.04093e-05			6.14602e-06	7.0927e-05	0.000540868	5.86334e-05	0.000884997	6.23682e-06
k__Bacteria;p__Actinobacteria;c__Coriobacteriia;o__Coriobacteriales;f__Coriobacteriaceae;g__Collinsella;Other	0	0	6.59076e-05	0	0	0			0	0	0	0	2.76561e-05	0
k__Bacteria;p__Actinobacteria;c__Coriobacteriia;o__Coriobacteriales;f__Coriobacteriaceae;g__Collinsella;s__	0.000768668	0.00128591	0.00155981	0.000515119	0.000650532	0.00017688			0.000221257	0.00040192	0.000210847	0.00155911	0.00496889	0.000985418
k__Bacteria;p__Actinobacteria;c__Coriobacteriia;o__Coriobacteriales;f__Coriobacteriaceae;g__Collinsella;s__aerofaciens	0.0175231	0.0209534	0.0067775	0.00726736	0.0153113	0.00349679			0.001936	0.0100716	0.00380441	0.00939733	0.0187509	0.0103968
k__Bacteria;p__Actinobacteria;c__Coriobacteriia;o__Coriobacteriales;f__Coriobacteriaceae;g__Collinsella;s__stercoris	0	6.40287e-05	0.000148292	0	5.28888e-06	0			0	0	0	0	0	0
k__Bacteria;p__Actinobacteria;c__Coriobacteriia;o__Coriobacteriales;f__Coriobacteriaceae;g__Eggerthella;Other	0	0	5.4923e-06	0	5.28888e-06	1.36062e-05			6.14602e-06	0	0	0.000103941	0	0
k__Bacteria;p__Actinobacteria;c__Coriobacteriia;o__Coriobacteriales;f__Coriobacteriaceae;g__Eggerthella;s__lenta	3.12467e-05	0.000298801	0.000422907	0	0.00089382	0			0.000448659	0	7.3338e-05	5.33031e-06	0.000119843	9.35524e-05
k__Bacteria;p__Actinobacteria;c__Coriobacteriia;o__Coriobacteriales;f__Coriobacteriaceae;g__Slackia;s__	7.4992e-05	1.60072e-05	0	2.78443e-05	0	0			9.83363e-05	0	0	0	0.00136437	6.23682e-06
k__Bacteria;p__BRC1;c__PRR-11;o__;f__;g__;s__	0	0	0	0	0	0			0	0	0	2.66515e-06	0	0
k__Bacteria;p__Bacteroidetes;c__Bacteroidia;o__Bacteroidales;Other;Other;Other	0.000193729	3.73501e-05	0.000153784	0.000334132	7.93332e-05	0.000108849			0.000129066	0.000236423	0.000302519	0.000271846	0.00021203	8.73155e-05
k__Bacteria;p__Bacteroidetes;c__Bacteroidia;o__Bacteroidales;f__;g__;s__	8.74907e-05	1.06714e-05	0	0.056872	5.28888e-06	2.04093e-05			1.2292e-05	0	0	0.00996234	9.21871e-06	2.49473e-05
k__Bacteria;p__Bacteroidetes;c__Bacteroidia;o__Bacteroidales;f__Bacteroidaceae;g__;s__	0	0	0	2.08832e-05	0	0			0	0	0	0	0	0
k__Bacteria;p__Bacteroidetes;c__Bacteroidia;o__Bacteroidales;f__Bacteroidaceae;g__Bacteroides;Other	0.000549942	0.000208093	0.00115338	5.56886e-05	0.00398781	0.00163955			0.00191141	0.000118212	0.00234682	0.00168704	0.00327264	0.00121618
k__Bacteria;p__Bacteroidetes;c__Bacteroidia;o__Bacteroidales;f__Bacteroidaceae;g__Bacteroides;s__	0.144172	0.527852	0.446398	0.0336638	0.28057	0.576065			0.305549	0.0360782	0.321706	0.165727	0.133874	0.237791
k__Bacteria;p__Bacteroidetes;c__Bacteroidia;o__Bacteroidales;f__Bacteroidaceae;g__Bacteroides;s__acidifaciens	0	5.33572e-06	0	0	0	0			0	0	0	3.4647e-05	0	0
k__Bacteria;p__Bacteroidetes;c__Bacteroidia;o__Bacteroidales;f__Bacteroidaceae;g__Bacteroides;s__caccae	0.0018498	0.00084838	0.0250998	0.000250599	0.0119211	0.00249673			0.00377365	0.020096	7.3338e-05	0.00438418	0.000119843	0.00155921
k__Bacteria;p__Bacteroidetes;c__Bacteroidia;o__Bacteroidales;f__Bacteroidaceae;g__Bacteroides;s__eggerthii	6.24934e-05	4.26858e-05	8.23845e-05	2.08832e-05	0.0640272	0.000231305			0.00386584	0	4.58362e-05	0.00118866	0.0647983	0.000124736
k__Bacteria;p__Bacteroidetes;c__Bacteroidia;o__Bacteroidales;f__Bacteroidaceae;g__Bacteroides;s__fragilis	0.000412456	0.000165407	0.00483872	0.000508158	0.00169773	0.000231305			0.0563282	0.000212781	0.0137234	0.00026918	0.00633326	0.00152802
k__Bacteria;p__Bacteroidetes;c__Bacteroidia;o__Bacteroidales;f__Bacteroidaceae;g__Bacteroides;s__ovatus	0.00747421	0.000384172	0.00236718	0.000591691	0.0342085	0.00148988			0.01086	0.00187957	0.00416193	0.00421627	0.00805716	0.000417867
k__Bacteria;p__Bacteroidetes;c__Bacteroidia;o__Bacteroidales;f__Bacteroidaceae;g__Bacteroides;s__plebeius	1.8748e-05	9.07073e-05	5.4923e-06	6.96107e-06	5.28888e-06	2.72124e-05			0	0	0	0	0	0
k__Bacteria;p__Bacteroidetes;c__Bacteroidia;o__Bacteroidales;f__Bacteroidaceae;g__Bacteroides;s__uniformis	0.00997394	0.00199556	0.0171964	0.000988472	0.0528095	0.0138919			0.0315045	0.00209235	0.0467988	0.0506939	0.04708	0.0041163
k__Bacteria;p__Bacteroidetes;c__Bacteroidia;o__Bacteroidales;f__Porphyromonadaceae;g__Parabacteroides;Other	8.74907e-05	6.93644e-05	8.78768e-05	0	1.05778e-05	6.80309e-06			0	0	2.75017e-05	1.86561e-05	9.21871e-06	1.24736e-05
k__Bacteria;p__Bacteroidetes;c__Bacteroidia;o__Bacteroidales;f__Porphyromonadaceae;g__Parabacteroides;s__	0.00176231	0.00361762	0.00277911	0.00272178	0.0257568	0.0493564			0.0183643	0.0177081	0.00208097	0.00671619	0.0129799	0.00185857
k__Bacteria;p__Bacteroidetes;c__Bacteroidia;o__Bacteroidales;f__Porphyromonadaceae;g__Parabacteroides;s__distasonis	0.00583063	0.00860119	0.0111219	0.000856212	0.00930314	0.00163274			0.00172088	0.000969336	0.00666459	0.00195089	0.000341092	0.00125984
k__Bacteria;p__Bacteroidetes;c__Bacteroidia;o__Bacteroidales;f__Porphyromonadaceae;g__Porphyromonas;s__	6.24934e-06	0	5.4923e-06	0	5.28888e-06	0			0	0	0	5.33031e-06	0	1.87105e-05
k__Bacteria;p__Bacteroidetes;c__Bacteroidia;o__Bacteroidales;f__Prevotellaceae;g__;s__	0	0	0	0.000410703	0	0			0	0	0	0.000706266	0	0
k__Bacteria;p__Bacteroidetes;c__Bacteroidia;o__Bacteroidales;f__Prevotellaceae;g__Prevotella;Other	0	0	0	0	0	0			0	2.36423e-05	0	0	9.21871e-06	0
k__Bacteria;p__Bacteroidetes;c__Bacteroidia;o__Bacteroidales;f__Prevotellaceae;g__Prevotella;s__	1.24987e-05	6.93644e-05	0	0.00746227	1.05778e-05	1.36062e-05			0.000159796	2.36423e-05	2.75017e-05	3.99773e-05	0.000304218	1.24736e-05
k__Bacteria;p__Bacteroidetes;c__Bacteroidia;o__Bacteroidales;f__Prevotellaceae;g__Prevotella;s__copri	0.376254	0.000704316	4.39384e-05	0.0959793	3.70221e-05	2.72124e-05			0	0.29482	0.000201679	2.13212e-05	0	1.87105e-05
k__Bacteria;p__Bacteroidetes;c__Bacteroidia;o__Bacteroidales;f__Prevotellaceae;g__Prevotella;s__stercorea	0	0	0	0	1.05778e-05	1.36062e-05			6.14602e-06	0.0257229	0	5.33031e-06	0	0.000106026
k__Bacteria;p__Bacteroidetes;c__Bacteroidia;o__Bacteroidales;f__Rikenellaceae;Other;Other	6.24934e-06	0	0	0	3.17333e-05	0			6.14602e-06	2.36423e-05	1.83345e-05	0	4.60936e-05	6.23682e-06
k__Bacteria;p__Bacteroidetes;c__Bacteroidia;o__Bacteroidales;f__Rikenellaceae;g__;s__	0.00619934	0.00132326	0.00083483	0.00180988	0.00665341	0.00284369			0.00334958	0.00885406	0.00645374	0.0280028	0.00557732	0.0209744
k__Bacteria;p__Bacteroidetes;c__Bacteroidia;o__Bacteroidales;f__Rikenellaceae;g__Alistipes;s__indistinctus	0	0	5.4923e-06	0	2.11555e-05	0			0	7.0927e-05	0	0	9.21871e-06	0
k__Bacteria;p__Bacteroidetes;c__Bacteroidia;o__Bacteroidales;f__S24-7;g__;s__	0	0.0237546	1.09846e-05	0.00107201	1.58666e-05	0.00202052			0.00137056	0.0189848	9.16725e-05	0.0595608	9.21871e-05	0.00654243
k__Bacteria;p__Bacteroidetes;c__Bacteroidia;o__Bacteroidales;f__[Barnesiellaceae];g__;s__	0.0023435	0.00178213	0.00994107	0.00801916	0.016697	0.00103407			0.00469556	4.72847e-05	0.0485314	0.00679081	0.0144457	0.00797066
k__Bacteria;p__Bacteroidetes;c__Bacteroidia;o__Bacteroidales;f__[Odoribacteraceae];Other;Other	0	0	0	0	0	0			0	0	0	1.86561e-05	0	0
k__Bacteria;p__Bacteroidetes;c__Bacteroidia;o__Bacteroidales;f__[Odoribacteraceae];g__Butyricimonas;s__	0.00648681	0.00110983	0.00127421	0.00327867	0.00346422	0.00141504			0.00467712	0.00436201	9.16725e-06	0.0166439	0.00196359	0.00401028
k__Bacteria;p__Bacteroidetes;c__Bacteroidia;o__Bacteroidales;f__[Odoribacteraceae];g__Odoribacter;s__	0.00146859	0.000373501	0.000697522	0.00334132	0.00150204	0.000360564			0.00208965	0.0108518	0.00223681	0.0121478	0.000792809	0.000854445
k__Bacteria;p__Bacteroidetes;c__Bacteroidia;o__Bacteroidales;f__[Paraprevotellaceae];g__;s__	0	0	0	4.17664e-05	0	0			0	0	0	2.66515e-06	0	0
k__Bacteria;p__Bacteroidetes;c__Bacteroidia;o__Bacteroidales;f__[Paraprevotellaceae];g__Paraprevotella;s__	6.24934e-06	5.33572e-06	0	0	0	0			0	0	0	0	0	0
k__Bacteria;p__Bacteroidetes;c__Bacteroidia;o__Bacteroidales;f__[Paraprevotellaceae];g__[Prevotella];s__	6.24934e-06	0	0	0.00771983	0	0			0	0	0	2.66515e-06	0	0
k__Bacteria;p__Bacteroidetes;c__Cytophagia;o__Cytophagales;f__Cytophagaceae;g__Spirosoma;s__	0	0	0	0	0	0			0	2.36423e-05	0	2.66515e-06	0	0
k__Bacteria;p__Chloroflexi;c__Ellin6529;o__;f__;g__;s__	0	0	0	0	0	0			0	2.36423e-05	0	0	0	0
k__Bacteria;p__Cyanobacteria;c__Chloroplast;o__Streptophyta;f__;g__;s__	0	5.33572e-06	1.09846e-05	0	1.05778e-05	4.76216e-05			6.14602e-05	0.000189139	6.41707e-05	2.66515e-06	0.000258124	2.49473e-05
k__Bacteria;p__Deferribacteres;c__Deferribacteres;o__Deferribacterales;f__Deferribacteraceae;g__Mucispirillum;s__	0	0	0	6.96107e-06	0	0			0	0	0	2.66515e-06	0	0
k__Bacteria;p__Firmicutes;Other;Other;Other;Other;Other	0	1.06714e-05	0	4.17664e-05	5.28888e-06	0			0	1.18212e-05	3.6669e-05	2.39864e-05	7.37497e-05	0
k__Bacteria;p__Firmicutes;c__Bacilli;Other;Other;Other;Other	0	0	0	0	0	0			0	0	9.16725e-06	5.33031e-06	0	6.23682e-06
k__Bacteria;p__Firmicutes;c__Bacilli;o__Bacillales;f__Bacillaceae;g__;s__	0	0	5.4923e-06	0	1.05778e-05	0			0	0	0	0	0	0
k__Bacteria;p__Firmicutes;c__Bacilli;o__Bacillales;f__Bacillaceae;g__Anaerobacillus;s__	0	0	0	0	0	0			0	2.36423e-05	0	0	0	0
k__Bacteria;p__Firmicutes;c__Bacilli;o__Bacillales;f__Bacillaceae;g__Bacillus;s__	0	0	0	0	0	0			1.2292e-05	0	0	0	0	0
k__Bacteria;p__Firmicutes;c__Bacilli;o__Bacillales;f__Bacillaceae;g__Geobacillus;s__	1.24987e-05	2.13429e-05	0	0	0	0			0	0	0	0	1.84374e-05	0
k__Bacteria;p__Firmicutes;c__Bacilli;o__Bacillales;f__Planococcaceae;g__;s__	0	0	5.4923e-06	0	0	6.80309e-06			0	0	0	0	0	0
k__Bacteria;p__Firmicutes;c__Bacilli;o__Bacillales;f__Staphylococcaceae;g__Staphylococcus;s__	0	0	0	0	0	0			0	0	0	2.66515e-06	0	0
k__Bacteria;p__Firmicutes;c__Bacilli;o__Gemellales;f__;g__;s__	0	0	0	0	0	0			0	0	0	0	1.84374e-05	0
k__Bacteria;p__Firmicutes;c__Bacilli;o__Gemellales;f__Gemellaceae;g__;s__	6.24934e-06	5.33572e-06	1.64769e-05	3.48054e-05	0.000185111	4.08185e-05			2.45841e-05	3.54635e-05	0.000155843	5.33031e-05	0.00035953	6.23682e-06
k__Bacteria;p__Firmicutes;c__Bacilli;o__Gemellales;f__Gemellaceae;g__Gemella;s__	6.24934e-06	0	5.4923e-06	6.96107e-06	1.05778e-05	6.80309e-06			1.84381e-05	0	4.58362e-05	5.33031e-06	0	0
k__Bacteria;p__Firmicutes;c__Bacilli;o__Lactobacillales;Other;Other;Other	6.24934e-06	1.06714e-05	0	2.08832e-05	5.28888e-06	0			0.000116774	0	0	5.33031e-06	4.60936e-05	0
k__Bacteria;p__Firmicutes;c__Bacilli;o__Lactobacillales;f__;g__;s__	0	0	0	0	0	1.36062e-05			0.000129066	0	0	0	0	0
k__Bacteria;p__Firmicutes;c__Bacilli;o__Lactobacillales;f__Aerococcaceae;g__Abiotrophia;s__	1.24987e-05	0	5.4923e-06	0	0	0			0	0	6.41707e-05	2.66515e-06	0	0
k__Bacteria;p__Firmicutes;c__Bacilli;o__Lactobacillales;f__Carnobacteriaceae;g__Granulicatella;s__	3.7496e-05	2.66786e-05	1.64769e-05	7.65718e-05	0.000105778	2.04093e-05			3.07301e-05	0.000141854	7.3338e-05	1.86561e-05	3.68749e-05	1.87105e-05
k__Bacteria;p__Firmicutes;c__Bacilli;o__Lactobacillales;f__Enterococcaceae;Other;Other	3.12467e-05	0	0	6.96107e-06	0	0			0.000110628	0	9.16725e-05	0	0	0
k__Bacteria;p__Firmicutes;c__Bacilli;o__Lactobacillales;f__Enterococcaceae;g__Enterococcus;Other	0	0	0	3.48054e-05	0	0			0.000553142	1.18212e-05	0	5.33031e-06	0	0
k__Bacteria;p__Firmicutes;c__Bacilli;o__Lactobacillales;f__Enterococcaceae;g__Enterococcus;s__	6.87427e-05	0	0	0.000187949	0	0			0.00228632	0.000283708	0	0	0	0
k__Bacteria;p__Firmicutes;c__Bacilli;o__Lactobacillales;f__Enterococcaceae;g__Enterococcus;s__casseliflavus	0	0	0	0	0	0			1.84381e-05	0	0	0	0	0
k__Bacteria;p__Firmicutes;c__Bacilli;o__Lactobacillales;f__Lactobacillaceae;Other;Other	0	0	0	0	0	4.08185e-05			0	0	0	0	2.76561e-05	0
k__Bacteria;p__Firmicutes;c__Bacilli;o__Lactobacillales;f__Lactobacillaceae;g__Lactobacillus;Other	0	0	0	6.96107e-06	0	0			0	1.18212e-05	0	2.66515e-06	3.68749e-05	0
k__Bacteria;p__Firmicutes;c__Bacilli;o__Lactobacillales;f__Lactobacillaceae;g__Lactobacillus;s__	0	5.8693e-05	2.19692e-05	0.000375898	0.000137511	0			0	2.36423e-05	8.25052e-05	0.000133258	0.00071906	0.000168394
k__Bacteria;p__Firmicutes;c__Bacilli;o__Lactobacillales;f__Lactobacillaceae;g__Lactobacillus;s__brevis	6.24934e-06	0	0	0	0	6.80309e-06			0	0	0	0	0	0
k__Bacteria;p__Firmicutes;c__Bacilli;o__Lactobacillales;f__Lactobacillaceae;g__Lactobacillus;s__iners	0	0	0	0	0	0			0	0	0	7.19591e-05	0	0
k__Bacteria;p__Firmicutes;c__Bacilli;o__Lactobacillales;f__Lactobacillaceae;g__Lactobacillus;s__mucosae	0	0	0	2.78443e-05	0	0			0	0	0	0.000109271	0	0
k__Bacteria;p__Firmicutes;c__Bacilli;o__Lactobacillales;f__Lactobacillaceae;g__Lactobacillus;s__ruminis	0	5.33572e-06	6.59076e-05	0.01466	0.0108052	6.80309e-06			0	0.00255337	1.83345e-05	0.0059193	0.0148606	3.74209e-05
k__Bacteria;p__Firmicutes;c__Bacilli;o__Lactobacillales;f__Lactobacillaceae;g__Lactobacillus;s__zeae	0	0	0	6.96107e-06	0	0			1.84381e-05	0	0	0	0	0
k__Bacteria;p__Firmicutes;c__Bacilli;o__Lactobacillales;f__Lactobacillaceae;g__Pediococcus;s__	0	0	0	0	0	0			3.68761e-05	0	0	0	0	0
k__Bacteria;p__Firmicutes;c__Bacilli;o__Lactobacillales;f__Lactobacillaceae;g__Pediococcus;s__acidilactici	0	0	0	2.78443e-05	0	3.40155e-05			0.00110628	0	0	0	9.21871e-06	0
k__Bacteria;p__Firmicutes;c__Bacilli;o__Lactobacillales;f__Leuconostocaceae;g__;s__	8.74907e-05	2.66786e-05	0	0.000285404	1.58666e-05	0.000190487			0.00238465	0.000851124	0	0.000343805	0.000377967	0.00013721
k__Bacteria;p__Firmicutes;c__Bacilli;o__Lactobacillales;f__Leuconostocaceae;g__Leuconostoc;s__	0	0	0	2.78443e-05	0	6.80309e-06			0	2.36423e-05	0	0	0	0
k__Bacteria;p__Firmicutes;c__Bacilli;o__Lactobacillales;f__Leuconostocaceae;g__Weissella;Other	0	0	0	0	0	6.80309e-06			3.07301e-05	0	0	1.06606e-05	3.68749e-05	6.23682e-06
k__Bacteria;p__Firmicutes;c__Bacilli;o__Lactobacillales;f__Leuconostocaceae;g__Weissella;s__cibaria	0	0	0	0	0	0			6.14602e-06	0	0	0	0	0
k__Bacteria;p__Firmicutes;c__Bacilli;o__Lactobacillales;f__Streptococcaceae;g__Lactococcus;Other	1.24987e-05	0	0	0	0	0			0	0	0	0	0	6.23682e-06
k__Bacteria;p__Firmicutes;c__Bacilli;o__Lactobacillales;f__Streptococcaceae;g__Lactococcus;s__	1.24987e-05	2.13429e-05	5.4923e-06	0.000153144	0	0			0	7.0927e-05	0	5.33031e-06	0	1.24736e-05
k__Bacteria;p__Firmicutes;c__Bacilli;o__Lactobacillales;f__Streptococcaceae;g__Lactococcus;s__garvieae	3.7496e-05	3.20143e-05	0	0	0	0			6.14602e-06	0	0	0	0	4.98946e-05
k__Bacteria;p__Firmicutes;c__Bacilli;o__Lactobacillales;f__Streptococcaceae;g__Streptococcus;Other	0	0	0	0	0	0			0	0	1.83345e-05	5.33031e-06	0	0
k__Bacteria;p__Firmicutes;c__Bacilli;o__Lactobacillales;f__Streptococcaceae;g__Streptococcus;s__	0.000787416	0.000480215	0.000263631	0.00945314	0.00420995	0.00144906			0.000639186	0.00530771	0.0108724	0.00323283	0.0563724	0.00154673
k__Bacteria;p__Firmicutes;c__Bacilli;o__Lactobacillales;f__Streptococcaceae;g__Streptococcus;s__anginosus	6.24934e-06	2.13429e-05	0	1.39221e-05	3.17333e-05	0			1.2292e-05	5.91058e-05	2.75017e-05	7.99546e-06	6.4531e-05	6.86051e-05
k__Bacteria;p__Firmicutes;c__Bacilli;o__Lactobacillales;f__Streptococcaceae;g__Streptococcus;s__luteciae	0	0	0	0	0	0			0	0	0	5.33031e-06	0	0
k__Bacteria;p__Firmicutes;c__Bacilli;o__Turicibacterales;f__Turicibacteraceae;g__Turicibacter;s__	0.000124987	3.73501e-05	0	0.00032717	6.34665e-05	6.80309e-06			2.45841e-05	9.45694e-05	0	0.000666288	0.000101406	0.000286894
k__Bacteria;p__Firmicutes;c__Clostridia;Other;Other;Other;Other	0	5.33572e-06	0	0	0	0			0	0	0	4.26424e-05	0	0
k__Bacteria;p__Firmicutes;c__Clostridia;o__;f__;g__;s__	0	0	0	0	0	0			0	0	0	5.33031e-06	0	0
k__Bacteria;p__Firmicutes;c__Clostridia;o__Clostridiales;Other;Other;Other	0.00489323	0.00163273	0.0016422	0.00458735	0.000751021	0.000687112			0.00271039	0.00203324	0.0015951	0.00308891	0.0030053	0.00403523
k__Bacteria;p__Firmicutes;c__Clostridia;o__Clostridiales;f__;g__;s__	0.0148234	0.00412985	0.0059207	0.0573871	0.00209968	0.00325868			0.0164037	0.00470483	0.00307103	0.0650511	0.0041392	0.0078085
k__Bacteria;p__Firmicutes;c__Clostridia;o__Clostridiales;f__Christensenellaceae;g__;s__	0.00047495	0	0	0.0108036	0.000200977	0.00028573			1.2292e-05	0.000520131	0	0.00369923	0.000341092	8.10787e-05
k__Bacteria;p__Firmicutes;c__Clostridia;o__Clostridiales;f__Christensenellaceae;g__Christensenella;s__	3.12467e-05	0	0	0.000125299	7.93332e-05	0			0	0.000141854	0	4.53076e-05	0.000165937	0.000155921
k__Bacteria;p__Firmicutes;c__Clostridia;o__Clostridiales;f__Clostridiaceae;Other;Other	0.00353712	0.00329214	0.000466846	0.00450381	0.00275022	0.000557853			0.000516265	0.00204506	0.00120091	0.00862177	0.0136898	0.00283152
k__Bacteria;p__Firmicutes;c__Clostridia;o__Clostridiales;f__Clostridiaceae;g__;s__	0.000699926	0.000373501	0.00576143	0.00400958	0.000253866	0.00113612			0.00012292	0.000685628	0.000476697	0.00312356	0.00257202	0.00111015
k__Bacteria;p__Firmicutes;c__Clostridia;o__Clostridiales;f__Clostridiaceae;g__Clostridium;Other	0	0.000266786	0	0	0	0			0	0	0	2.39864e-05	9.21871e-06	0
k__Bacteria;p__Firmicutes;c__Clostridia;o__Clostridiales;f__Clostridiaceae;g__Clostridium;s__	0.0037371	0.0018515	0.00176303	0.00765022	0.00460661	0.00266001			0.00519338	0.00410195	0.00225514	0.00705199	0.00349389	0.00632414
k__Bacteria;p__Firmicutes;c__Clostridia;o__Clostridiales;f__Clostridiaceae;g__Clostridium;s__hiranonis	0	5.33572e-06	0.00047783	0	0	0			0	0	0	0	0	0
k__Bacteria;p__Firmicutes;c__Clostridia;o__Clostridiales;f__Clostridiaceae;g__Clostridium;s__perfringens	4.37454e-05	5.33572e-06	0	0	0	0			0	0.000141854	0	0.000474397	1.84374e-05	0
k__Bacteria;p__Firmicutes;c__Clostridia;o__Clostridiales;f__Clostridiaceae;g__SMB53;s__	0.000237475	0.000218765	3.29538e-05	0.000459431	0.000121644	4.08185e-05			6.14602e-05	0.000212781	0.000128341	0.00102608	0.00129062	0.000243236
k__Bacteria;p__Firmicutes;c__Clostridia;o__Clostridiales;f__Dehalobacteriaceae;g__Dehalobacterium;s__	0	0	0	0.000153144	0	0			0	0	0	0.000154579	0	0
k__Bacteria;p__Firmicutes;c__Clostridia;o__Clostridiales;f__EtOH8;g__;s__	0	0	0	2.78443e-05	0	0			0	0	0	6.12985e-05	0	0
k__Bacteria;p__Firmicutes;c__Clostridia;o__Clostridiales;f__Eubacteriaceae;g__Anaerofustis;s__	1.24987e-05	0	1.64769e-05	1.39221e-05	0	0			6.14602e-06	0	0	2.66515e-06	1.84374e-05	3.11841e-05
k__Bacteria;p__Firmicutes;c__Clostridia;o__Clostridiales;f__Eubacteriaceae;g__Pseudoramibacter_Eubacterium;s__	0	1.06714e-05	2.74615e-05	0	5.28888e-06	6.80309e-06			6.14602e-06	0	9.16725e-06	1.59909e-05	1.84374e-05	0
k__Bacteria;p__Firmicutes;c__Clostridia;o__Clostridiales;f__Lachnospiraceae;Other;Other	0.00737422	0.0146732	0.0136209	0.00821407	0.0074203	0.00494585			0.0106142	0.00413741	0.00900224	0.0056901	0.00283015	0.0111203
k__Bacteria;p__Firmicutes;c__Clostridia;o__Clostridiales;f__Lachnospiraceae;g__;s__	0.0483574	0.0344047	0.0679068	0.0653854	0.0220969	0.0261579			0.0804391	0.0298957	0.0629973	0.0498064	0.0162434	0.0636031
k__Bacteria;p__Firmicutes;c__Clostridia;o__Clostridiales;f__Lachnospiraceae;g__Anaerostipes;s__	0.00066243	5.33572e-06	0.000274615	0.000438548	0.000502443	0.000142865			0.00143817	0.000224602	0.00108174	0.000202552	0.00064531	0.000261947
k__Bacteria;p__Firmicutes;c__Clostridia;o__Clostridiales;f__Lachnospiraceae;g__Blautia;Other	0.00065618	0.000160072	0.000208707	0.000153144	0.000428399	0.000122456			0	0.000366456	4.58362e-05	7.19591e-05	0.000424061	0.000748419
k__Bacteria;p__Firmicutes;c__Clostridia;o__Clostridiales;f__Lachnospiraceae;g__Blautia;s__	0.0207728	0.00974837	0.0358538	0.00904243	0.0272642	0.00843583			0.00920059	0.00700995	0.00704961	0.00457074	0.00933856	0.0221906
k__Bacteria;p__Firmicutes;c__Clostridia;o__Clostridiales;f__Lachnospiraceae;g__Blautia;s__producta	0	5.33572e-06	0.000367984	0	5.28888e-06	0			1.2292e-05	0	4.58362e-05	2.66515e-06	4.60936e-05	3.74209e-05
k__Bacteria;p__Firmicutes;c__Clostridia;o__Clostridiales;f__Lachnospiraceae;g__Coprococcus;Other	0	0	0	0.00313248	5.28888e-06	0			0	4.72847e-05	0	0.00369923	1.84374e-05	6.23682e-06
k__Bacteria;p__Firmicutes;c__Clostridia;o__Clostridiales;f__Lachnospiraceae;g__Coprococcus;s__	0.0080304	0.00309472	0.00574495	0.00540179	0.00685968	0.00169397			0.00787919	0.00203324	0.00108174	0.00168171	0.00234155	0.00748419
k__Bacteria;p__Firmicutes;c__Clostridia;o__Clostridiales;f__Lachnospiraceae;g__Coprococcus;s__eutactus	6.24934e-06	0	0	3.48054e-05	0	0			0	0.000520131	0	5.06379e-05	0	0
k__Bacteria;p__Firmicutes;c__Clostridia;o__Clostridiales;f__Lachnospiraceae;g__Dorea;Other	6.24934e-05	1.06714e-05	0	3.48054e-05	3.70221e-05	1.36062e-05			4.30221e-05	3.54635e-05	0	1.33258e-05	5.53123e-05	8.10787e-05
k__Bacteria;p__Firmicutes;c__Clostridia;o__Clostridiales;f__Lachnospiraceae;g__Dorea;s__	0.00477449	0.000827037	0.00755741	0.00119034	0.00105249	0.000612278			0.000731376	0.000189139	0.0100015	0.00130859	0.00617654	0.000355499
k__Bacteria;p__Firmicutes;c__Clostridia;o__Clostridiales;f__Lachnospiraceae;g__Dorea;s__formicigenerans	0.00278095	0.00122722	5.4923e-06	0.00165674	0.00141742	0.000619081			0.00162255	0.00128851	0	0.000501049	0.00104171	0.00325562
k__Bacteria;p__Firmicutes;c__Clostridia;o__Clostridiales;f__Lachnospiraceae;g__Epulopiscium;s__	6.24934e-06	5.33572e-06	0.000115338	2.78443e-05	1.05778e-05	0			0	0	4.58362e-05	1.33258e-05	0.000156718	6.23682e-06
k__Bacteria;p__Firmicutes;c__Clostridia;o__Clostridiales;f__Lachnospiraceae;g__Lachnobacterium;s__	3.7496e-05	0	0	2.78443e-05	0	0			3.68761e-05	0	0	1.06606e-05	9.21871e-06	4.98946e-05
k__Bacteria;p__Firmicutes;c__Clostridia;o__Clostridiales;f__Lachnospiraceae;g__Lachnospira;s__	0.0120862	0.00937487	0.0166691	0.0253522	0.000719287	0.0148239			0.0398446	0.0258765	0.0178761	0.0159669	0.000304218	0.00605596
k__Bacteria;p__Firmicutes;c__Clostridia;o__Clostridiales;f__Lachnospiraceae;g__Moryella;s__	0	0	0	0	0	0			0	0	0	2.66515e-06	0	0
k__Bacteria;p__Firmicutes;c__Clostridia;o__Clostridiales;f__Lachnospiraceae;g__Oribacterium;s__	0	5.33572e-06	0	6.96107e-06	0	0			0	0	1.83345e-05	2.66515e-06	0	0
k__Bacteria;p__Firmicutes;c__Clostridia;o__Clostridiales;f__Lachnospiraceae;g__Pseudobutyrivibrio;s__	0	5.33572e-06	0	0	0	0			0	0	0	2.66515e-06	0	0
k__Bacteria;p__Firmicutes;c__Clostridia;o__Clostridiales;f__Lachnospiraceae;g__Roseburia;Other	0.000149984	0.000304136	0.0016422	0.000675224	0.000200977	0.000605475			0.00287634	0.000260066	0.00163177	0.00103408	0.000175156	0.000555077
k__Bacteria;p__Firmicutes;c__Clostridia;o__Clostridiales;f__Lachnospiraceae;g__Roseburia;s__	0.00619309	0.0217004	0.0166746	0.00249206	0.00325266	0.00508871			0.00460337	0.00204506	0.00987313	0.00479194	0.000322655	0.00540733
k__Bacteria;p__Firmicutes;c__Clostridia;o__Clostridiales;f__Lachnospiraceae;g__Roseburia;s__faecis	0.000606186	0.00105114	0.000153784	0.000960628	0.000539466	0.000265321			0.00562975	0.000141854	0.000119174	0.00158577	0.000313436	0.00169018
k__Bacteria;p__Firmicutes;c__Clostridia;o__Clostridiales;f__Lachnospiraceae;g__[Ruminococcus];Other	0.000112488	1.06714e-05	1.64769e-05	6.96107e-06	1.05778e-05	2.72124e-05			0.000387199	2.36423e-05	0	2.66515e-06	2.76561e-05	0
k__Bacteria;p__Firmicutes;c__Clostridia;o__Clostridiales;f__Lachnospiraceae;g__[Ruminococcus];s__	0.00241849	0.000181415	0.00143349	0.000368937	0.000364933	0.00108849			0.0106633	9.45694e-05	0.000504199	0.000213212	0.00151187	6.86051e-05
k__Bacteria;p__Firmicutes;c__Clostridia;o__Clostridiales;f__Lachnospiraceae;g__[Ruminococcus];s__gnavus	0.000924902	0.00208093	0.00345466	0.00163585	0.000740443	0.000693915			0.00242768	0.000189139	0.00191595	0.000274511	0.00463701	0.00104779
k__Bacteria;p__Firmicutes;c__Clostridia;o__Clostridiales;f__Lachnospiraceae;g__[Ruminococcus];s__torques	0	0	0	0	0	0			6.14602e-06	1.18212e-05	0	0	0	0
k__Bacteria;p__Firmicutes;c__Clostridia;o__Clostridiales;f__Peptococcaceae;g__;s__	0	0	0	0.000292365	0	0			0	0	0	0.000122597	0	0
k__Bacteria;p__Firmicutes;c__Clostridia;o__Clostridiales;f__Peptococcaceae;g__rc4-4;s__	0	0	0	6.96107e-06	0	0			0	0	0	0	0	0
k__Bacteria;p__Firmicutes;c__Clostridia;o__Clostridiales;f__Peptostreptococcaceae;Other;Other	0	0	0	6.96107e-06	0	0			0	0	0	1.33258e-05	0	0
k__Bacteria;p__Firmicutes;c__Clostridia;o__Clostridiales;f__Peptostreptococcaceae;g__;s__	0.000156233	0.000117386	6.59076e-05	0.000431587	8.46221e-05	4.76216e-05			1.84381e-05	0.000260066	7.3338e-05	0.000996767	0.000654529	0.000174631
k__Bacteria;p__Firmicutes;c__Clostridia;o__Clostridiales;f__Peptostreptococcaceae;g__Peptostreptococcus;s__	1.8748e-05	1.06714e-05	5.4923e-06	0	0	0			0	0	0	2.66515e-06	9.21871e-06	0
k__Bacteria;p__Firmicutes;c__Clostridia;o__Clostridiales;f__Peptostreptococcaceae;g__Peptostreptococcus;s__anaerobius	0	0	5.4923e-06	0	0	0			6.14602e-06	0	0	0	0	0
k__Bacteria;p__Firmicutes;c__Clostridia;o__Clostridiales;f__Ruminococcaceae;Other;Other	0.000493698	2.13429e-05	5.4923e-05	0.00103024	0.000454844	0.000122456			0.000190527	0.00050831	0.000385024	0.000754238	8.29684e-05	0.00123489
k__Bacteria;p__Firmicutes;c__Clostridia;o__Clostridiales;f__Ruminococcaceae;g__;s__	0.116269	0.012619	0.0389734	0.186292	0.148744	0.0448324			0.0931675	0.109748	0.0454054	0.130712	0.0585941	0.15438
k__Bacteria;p__Firmicutes;c__Clostridia;o__Clostridiales;f__Ruminococcaceae;g__Anaerotruncus;s__	0.000137485	5.33572e-06	0	0.000201871	2.64444e-05	2.72124e-05			6.14602e-06	0.00020096	0	0.000261185	0.000138281	3.74209e-05
k__Bacteria;p__Firmicutes;c__Clostridia;o__Clostridiales;f__Ruminococcaceae;g__Faecalibacterium;Other	0	0	0	0	0	0			0	0	0	2.66515e-06	0	0
k__Bacteria;p__Firmicutes;c__Clostridia;o__Clostridiales;f__Ruminococcaceae;g__Faecalibacterium;s__prausnitzii	0.0117862	0.000880394	0.0186683	0.0296194	0.000967865	0.0159669			0.0141358	0.0056978	0.00323604	0.0211826	0.00442498	0.00487096
k__Bacteria;p__Firmicutes;c__Clostridia;o__Clostridiales;f__Ruminococcaceae;g__Oscillospira;s__	0.00751795	0.00338285	0.00567904	0.0141797	0.0031363	0.00121095			0.00440055	0.00294347	0.0149518	0.0174887	0.00905278	0.0206501
k__Bacteria;p__Firmicutes;c__Clostridia;o__Clostridiales;f__Ruminococcaceae;g__Ruminococcus;Other	0.00141235	1.60072e-05	5.4923e-06	0.000174027	3.70221e-05	0.00106128			0	5.91058e-05	0.00277768	5.86334e-05	9.21871e-06	9.35524e-05
k__Bacteria;p__Firmicutes;c__Clostridia;o__Clostridiales;f__Ruminococcaceae;g__Ruminococcus;s__	0.00746171	0.00176612	0.000109846	0.0274823	0.0131376	0.00260558			0.00653936	0.0242452	0.00163177	0.0194316	0.00997465	0.097519
k__Bacteria;p__Firmicutes;c__Clostridia;o__Clostridiales;f__Ruminococcaceae;g__Ruminococcus;s__bromii	0.00084991	0	0	4.17664e-05	1.05778e-05	0			6.14602e-06	0	0.00485864	0.00222807	3.68749e-05	4.36578e-05
k__Bacteria;p__Firmicutes;c__Clostridia;o__Clostridiales;f__Ruminococcaceae;g__Ruminococcus;s__callidus	0	0	0	0	0	0			0	0	0	2.66515e-06	0	0
k__Bacteria;p__Firmicutes;c__Clostridia;o__Clostridiales;f__Ruminococcaceae;g__Ruminococcus;s__flavefaciens	1.24987e-05	0	0	0	0	0			0	0	0	0	0	0
k__Bacteria;p__Firmicutes;c__Clostridia;o__Clostridiales;f__Syntrophomonadaceae;g__Syntrophomonas;s__	0	0	0	6.96107e-06	0	0			0	0	0	2.66515e-06	0	0
k__Bacteria;p__Firmicutes;c__Clostridia;o__Clostridiales;f__Veillonellaceae;Other;Other	0	5.8693e-05	5.4923e-06	8.35329e-05	3.17333e-05	6.80309e-06			6.14602e-06	0	9.16725e-06	0.00017057	4.60936e-05	6.23682e-06
k__Bacteria;p__Firmicutes;c__Clostridia;o__Clostridiales;f__Veillonellaceae;g__;s__	0.00018748	0.000138729	0.000104354	0.000125299	1.05778e-05	0.000108849			7.98982e-05	0	9.16725e-06	0.000261185	0.000119843	9.35524e-05
k__Bacteria;p__Firmicutes;c__Clostridia;o__Clostridiales;f__Veillonellaceae;g__Acidaminococcus;s__	0.000362461	0.000506894	0.00183992	0.00861781	0.0206689	0.00354441			0	8.27482e-05	0	5.59682e-05	0.00825075	0.00349886
k__Bacteria;p__Firmicutes;c__Clostridia;o__Clostridiales;f__Veillonellaceae;g__Dialister;s__	9.99894e-05	0.00309472	0.00384461	0.00881968	0.0564958	0.0019729			0.000129066	0.0661985	0.00278684	0.00574873	0.00538373	0.00761516
k__Bacteria;p__Firmicutes;c__Clostridia;o__Clostridiales;f__Veillonellaceae;g__Megamonas;s__	0.00543692	0.0298107	0.00472887	1.39221e-05	0.000782754	0.0266273			0.00425919	0	0.00266767	1.06606e-05	0.00115234	0.0051828
k__Bacteria;p__Firmicutes;c__Clostridia;o__Clostridiales;f__Veillonellaceae;g__Megasphaera;s__	3.12467e-05	0.0128484	0.0215408	0.0440288	0.0253126	0.0211644			6.76062e-05	0.00406648	0.00385024	0.0400626	0.125162	0.0498322
k__Bacteria;p__Firmicutes;c__Clostridia;o__Clostridiales;f__Veillonellaceae;g__Mitsuokella;Other	0	0	0	0	0	0			0	0	0	0.000103941	0	0
k__Bacteria;p__Firmicutes;c__Clostridia;o__Clostridiales;f__Veillonellaceae;g__Mitsuokella;s__multacida	0	0	0	0	0	0			0	3.54635e-05	0	0.00387247	9.21871e-06	1.24736e-05
k__Bacteria;p__Firmicutes;c__Clostridia;o__Clostridiales;f__Veillonellaceae;g__Phascolarctobacterium;s__	0.0393021	0.00102979	6.04153e-05	0.000431587	1.05778e-05	3.40155e-05			0.0131156	1.18212e-05	0	0.000503714	0.00171468	0.00634909
k__Bacteria;p__Firmicutes;c__Clostridia;o__Clostridiales;f__Veillonellaceae;g__Schwartzia;s__	0	0	0	0	5.28888e-06	0			0	0	9.16725e-06	0	0	0
k__Bacteria;p__Firmicutes;c__Clostridia;o__Clostridiales;f__Veillonellaceae;g__Selenomonas;s__	0	5.33572e-06	0	0	0	1.36062e-05			0	0	0	0	1.84374e-05	0
k__Bacteria;p__Firmicutes;c__Clostridia;o__Clostridiales;f__Veillonellaceae;g__Selenomonas;s__noxia	0	0	0	0	1.58666e-05	0			6.14602e-06	0	0	0	0	0
k__Bacteria;p__Firmicutes;c__Clostridia;o__Clostridiales;f__Veillonellaceae;g__Veillonella;Other	0	0	0	0	0	0			0	0	9.16725e-06	0	0	0
k__Bacteria;p__Firmicutes;c__Clostridia;o__Clostridiales;f__Veillonellaceae;g__Veillonella;s__dispar	6.24934e-05	0.000320143	5.4923e-05	0.00124603	0.00624617	0.000557853			0.000442513	0.000555595	0.000953394	0.00182296	0.000304218	0.000224526
k__Bacteria;p__Firmicutes;c__Clostridia;o__Clostridiales;f__Veillonellaceae;g__Veillonella;s__parvula	0	3.20143e-05	2.19692e-05	0.000424625	0.00123231	6.80309e-05			6.76062e-05	9.45694e-05	6.41707e-05	0.000431755	0.000101406	3.11841e-05
k__Bacteria;p__Firmicutes;c__Clostridia;o__Clostridiales;f__[Mogibacteriaceae];g__;s__	0.000506196	6.40287e-05	1.64769e-05	0.00097455	0.000232711	0.000449004			7.98982e-05	0.001785	6.41707e-05	0.000882166	0.00064531	0.00066734
k__Bacteria;p__Firmicutes;c__Clostridia;o__Clostridiales;f__[Tissierellaceae];g__1-68;s__	0	0	0	0	0	0			0	0	0	0	0	6.23682e-06
k__Bacteria;p__Firmicutes;c__Clostridia;o__Clostridiales;f__[Tissierellaceae];g__Anaerococcus;s__	0	0	0	0	0	0			0	0	0	5.33031e-06	0	0
k__Bacteria;p__Firmicutes;c__Clostridia;o__Clostridiales;f__[Tissierellaceae];g__Finegoldia;s__	0	0	0	0	0	0			0	0	0	0	4.60936e-05	0
k__Bacteria;p__Firmicutes;c__Clostridia;o__Clostridiales;f__[Tissierellaceae];g__Parvimonas;s__	6.24934e-06	0	0	0	5.28888e-06	0			0	0	3.6669e-05	5.33031e-06	0	6.23682e-06
k__Bacteria;p__Firmicutes;c__Clostridia;o__Clostridiales;f__[Tissierellaceae];g__Peptoniphilus;s__	0	0	0	0	0	0			0	0	0	0	2.76561e-05	0
k__Bacteria;p__Firmicutes;c__Clostridia;o__Clostridiales;f__[Tissierellaceae];g__WAL_1855D;s__	0	1.60072e-05	5.4923e-06	0	0	0			0	0	2.75017e-05	0	0	0
k__Bacteria;p__Firmicutes;c__Clostridia;o__SHA-98;f__;g__;s__	6.24934e-06	0	0	0.00109985	0	6.80309e-06			0	0.000212781	0	0.00150848	0	0
k__Bacteria;p__Firmicutes;c__Erysipelotrichi;o__Erysipelotrichales;f__Erysipelotrichaceae;Other;Other	0	0	0	0	0	0			0	0	9.16725e-06	0	0	0
k__Bacteria;p__Firmicutes;c__Erysipelotrichi;o__Erysipelotrichales;f__Erysipelotrichaceae;g__;s__	0.000993644	0.00128591	0.000203215	0	4.2311e-05	6.80309e-06			0.0193477	0.00040192	0.0005317	1.06606e-05	0.000221249	0.00356746
k__Bacteria;p__Firmicutes;c__Erysipelotrichi;o__Erysipelotrichales;f__Erysipelotrichaceae;g__Allobaculum;s__	0	0	0	2.78443e-05	0	0			0	0	0	0	3.68749e-05	0
k__Bacteria;p__Firmicutes;c__Erysipelotrichi;o__Erysipelotrichales;f__Erysipelotrichaceae;g__Bulleidia;s__	0	0	2.19692e-05	2.78443e-05	1.05778e-05	0			2.45841e-05	1.18212e-05	0.00016501	7.99546e-06	0	0
k__Bacteria;p__Firmicutes;c__Erysipelotrichi;o__Erysipelotrichales;f__Erysipelotrichaceae;g__Bulleidia;s__moorei	0	0	0	0	5.28888e-06	0			6.14602e-06	0	0	0	9.21871e-06	0
k__Bacteria;p__Firmicutes;c__Erysipelotrichi;o__Erysipelotrichales;f__Erysipelotrichaceae;g__Bulleidia;s__p-1630-c5	0	0	0	0.00102328	0	0			0	0	0	0	0	0
k__Bacteria;p__Firmicutes;c__Erysipelotrichi;o__Erysipelotrichales;f__Erysipelotrichaceae;g__Catenibacterium;s__	1.24987e-05	5.33572e-06	0.00711802	0.00174027	0.0075631	0.00408185			0	0	0.0187654	0.000820867	0.00970731	6.23682e-06
k__Bacteria;p__Firmicutes;c__Erysipelotrichi;o__Erysipelotrichales;f__Erysipelotrichaceae;g__Coprobacillus;Other	0	0	0	0	0	0			0.000700646	0	0	0	0	0
k__Bacteria;p__Firmicutes;c__Erysipelotrichi;o__Erysipelotrichales;f__Erysipelotrichaceae;g__Coprobacillus;s__	1.24987e-05	0	0	0	2.64444e-05	0			0.0182352	0	1.83345e-05	7.99546e-06	1.84374e-05	6.23682e-06
k__Bacteria;p__Firmicutes;c__Erysipelotrichi;o__Erysipelotrichales;f__Erysipelotrichaceae;g__Coprobacillus;s__cateniformis	0	0	0	0	0	0			0.000387199	0	0	0	0	0
k__Bacteria;p__Firmicutes;c__Erysipelotrichi;o__Erysipelotrichales;f__Erysipelotrichaceae;g__Holdemania;s__	1.8748e-05	1.60072e-05	0	4.17664e-05	3.17333e-05	0			0.000381053	1.18212e-05	0.000440028	3.99773e-05	0.000156718	0.000124736
k__Bacteria;p__Firmicutes;c__Erysipelotrichi;o__Erysipelotrichales;f__Erysipelotrichaceae;g__PSB-M-3;s__	0	5.33572e-06	0	0	0	0			6.14602e-06	0	0	0	0	0
k__Bacteria;p__Firmicutes;c__Erysipelotrichi;o__Erysipelotrichales;f__Erysipelotrichaceae;g__[Eubacterium];s__	0	0	0	0	0	0			0	0	0	1.06606e-05	0	0
k__Bacteria;p__Firmicutes;c__Erysipelotrichi;o__Erysipelotrichales;f__Erysipelotrichaceae;g__[Eubacterium];s__biforme	0.000856159	0.000432194	0	0	0	0.00139463			0	4.72847e-05	0	0.00130326	0.00372436	0.00135339
k__Bacteria;p__Firmicutes;c__Erysipelotrichi;o__Erysipelotrichales;f__Erysipelotrichaceae;g__[Eubacterium];s__dolichum	1.8748e-05	3.20143e-05	4.94307e-05	0	3.70221e-05	6.80309e-06			4.30221e-05	0	1.83345e-05	5.33031e-06	9.21871e-06	1.87105e-05
k__Bacteria;p__Firmicutes;c__Erysipelotrichi;o__Erysipelotrichales;f__Erysipelotrichaceae;g__cc_115;s__	0	0	0	1.39221e-05	0	0			0	0	3.6669e-05	7.72894e-05	0	6.23682e-06
k__Bacteria;p__Fusobacteria;c__Fusobacteriia;o__Fusobacteriales;f__Fusobacteriaceae;Other;Other	0	0	2.74615e-05	0	0	0			0	0	0	0	0	0
k__Bacteria;p__Fusobacteria;c__Fusobacteriia;o__Fusobacteriales;f__Fusobacteriaceae;g__Fusobacterium;s__	0	3.73501e-05	0.00744756	0	5.28888e-06	2.04093e-05			1.84381e-05	0	0.00647208	0	9.21871e-06	0
k__Bacteria;p__Lentisphaerae;c__[Lentisphaeria];o__Victivallales;f__Victivallaceae;Other;Other	0	0	0	0	0	0			0	0	0	2.66515e-06	0	0
k__Bacteria;p__Lentisphaerae;c__[Lentisphaeria];o__Victivallales;f__Victivallaceae;g__;s__	2.49973e-05	0	0	0.00114162	0	4.76216e-05			0	7.0927e-05	0	0.0032355	0	6.23682e-06
k__Bacteria;p__Lentisphaerae;c__[Lentisphaeria];o__Victivallales;f__Victivallaceae;g__Victivallis;s__vadensis	0	0	0	0	0	0			0	0	0	5.33031e-06	0	0
k__Bacteria;p__Planctomycetes;c__Planctomycetia;o__Gemmatales;f__Isosphaeraceae;g__;s__	0	0	0	0	1.05778e-05	0			0	0	0	0	0	0
k__Bacteria;p__Proteobacteria;Other;Other;Other;Other;Other	4.99947e-05	0	0	1.39221e-05	0	6.80309e-06			0	0	0	0	0	6.23682e-06
k__Bacteria;p__Proteobacteria;c__;o__;f__;g__;s__	0	0	0	0	0	0			0	2.36423e-05	0	0	0	0
k__Bacteria;p__Proteobacteria;c__Alphaproteobacteria;o__;f__;g__;s__	0	0	0	0.00561759	0	0			0	0	0	0	0	0
k__Bacteria;p__Proteobacteria;c__Alphaproteobacteria;o__Caulobacterales;f__Caulobacteraceae;g__;s__	0	0	0	0	0	0			0	1.18212e-05	0	2.66515e-06	0	0
k__Bacteria;p__Proteobacteria;c__Alphaproteobacteria;o__RF32;f__;g__;s__	0	0	0	0.00167066	0	0			7.37522e-05	0	0	0	0	0
k__Bacteria;p__Proteobacteria;c__Alphaproteobacteria;o__Rhizobiales;f__Bradyrhizobiaceae;g__;s__	0	0	0	0	0	0			0	1.18212e-05	0	0	0	0
k__Bacteria;p__Proteobacteria;c__Alphaproteobacteria;o__Rhizobiales;f__Hyphomicrobiaceae;g__Rhodoplanes;s__	0	0	0	0	0	0			0	0	0	0	0	1.24736e-05
k__Bacteria;p__Proteobacteria;c__Alphaproteobacteria;o__Rhizobiales;f__Rhizobiaceae;g__;s__	0	0	0	6.96107e-06	0	0			0	0	0	0	0	0
k__Bacteria;p__Proteobacteria;c__Alphaproteobacteria;o__Rhizobiales;f__Rhizobiaceae;g__Agrobacterium;s__	0	5.33572e-06	0	0	5.28888e-06	0			0	0	0	0	0	0
k__Bacteria;p__Proteobacteria;c__Alphaproteobacteria;o__Rhizobiales;f__Rhizobiaceae;g__Agrobacterium;s__vitis	6.24934e-06	1.60072e-05	0	0	0	0			0	0	0	0	0	0
k__Bacteria;p__Proteobacteria;c__Alphaproteobacteria;o__Rickettsiales;f__mitochondria;Other;Other	0	0	0	0	0	0			0	2.36423e-05	9.16725e-06	2.66515e-06	0	0
k__Bacteria;p__Proteobacteria;c__Alphaproteobacteria;o__Sphingomonadales;f__Sphingomonadaceae;g__Sphingomonas;s__	0	0	0	0	0	0			0	1.18212e-05	0	0	0	0
k__Bacteria;p__Proteobacteria;c__Betaproteobacteria;Other;Other;Other;Other	4.99947e-05	0.000256115	0	0.000160105	0	6.80309e-06			0	0	3.6669e-05	9.59455e-05	0	8.10787e-05
k__Bacteria;p__Proteobacteria;c__Betaproteobacteria;o__;f__;g__;s__	1.24987e-05	0	0	6.96107e-06	0	0			0	1.18212e-05	0	2.66515e-06	0	6.23682e-06
k__Bacteria;p__Proteobacteria;c__Betaproteobacteria;o__ASSO-13;f__;g__;s__	0	0	0	0	0	0			0	0	9.16725e-06	0	0	0
k__Bacteria;p__Proteobacteria;c__Betaproteobacteria;o__Burkholderiales;Other;Other;Other	0	0.000522901	0	7.65718e-05	0	4.08185e-05			6.14602e-06	4.72847e-05	0.000110007	4.26424e-05	0	0.000361736
k__Bacteria;p__Proteobacteria;c__Betaproteobacteria;o__Burkholderiales;f__;g__;s__	3.12467e-05	5.33572e-06	0	1.39221e-05	0	0			0	1.18212e-05	1.83345e-05	2.39864e-05	0	2.49473e-05
k__Bacteria;p__Proteobacteria;c__Betaproteobacteria;o__Burkholderiales;f__Alcaligenaceae;Other;Other	0	0	0	0	0	0			0	0	0	2.66515e-06	0	0
k__Bacteria;p__Proteobacteria;c__Betaproteobacteria;o__Burkholderiales;f__Alcaligenaceae;g__;s__	0	5.33572e-06	0	0	0	0			0	0	9.16725e-06	0	0	0
k__Bacteria;p__Proteobacteria;c__Betaproteobacteria;o__Burkholderiales;f__Alcaligenaceae;g__Sutterella;s__	0.0114488	0.0475893	0.105013	0.0141101	0.000386088	0.0289404			0.036323	0.0058633	0.124345	0.00755038	0.000230468	0.0182178
k__Bacteria;p__Proteobacteria;c__Betaproteobacteria;o__Burkholderiales;f__Burkholderiaceae;g__Lautropia;s__	0	0	2.19692e-05	6.96107e-06	0	0			0	0	3.6669e-05	0	0	0
k__Bacteria;p__Proteobacteria;c__Betaproteobacteria;o__Burkholderiales;f__Comamonadaceae;Other;Other	0	0.000154736	0	0.000111377	0	5.44247e-05			0	1.18212e-05	0.000146676	2.66515e-05	9.21871e-06	0.000205815
k__Bacteria;p__Proteobacteria;c__Betaproteobacteria;o__Burkholderiales;f__Comamonadaceae;g__;s__	0	0.00011205	0	5.56886e-05	5.28888e-06	6.80309e-05			0	0	4.58362e-05	2.93167e-05	9.21871e-06	0.000473999
k__Bacteria;p__Proteobacteria;c__Betaproteobacteria;o__Burkholderiales;f__Comamonadaceae;g__Acidovorax;Other	0	0	0	4.87275e-05	0	0			0	0	0	0	0	0
k__Bacteria;p__Proteobacteria;c__Betaproteobacteria;o__Burkholderiales;f__Comamonadaceae;g__Comamonas;s__	0	0	0	0.000696107	5.28888e-06	9.52433e-05			0	1.18212e-05	0	0.000127927	0	0
k__Bacteria;p__Proteobacteria;c__Betaproteobacteria;o__Burkholderiales;f__Comamonadaceae;g__Giesbergeria;s__	0	0	0	1.39221e-05	0	0			0	0	0	0	0	0
k__Bacteria;p__Proteobacteria;c__Betaproteobacteria;o__Burkholderiales;f__Comamonadaceae;g__Limnohabitans;s__	0	0	0	6.96107e-06	0	0			0	0	0	0	0	0
k__Bacteria;p__Proteobacteria;c__Betaproteobacteria;o__Burkholderiales;f__Comamonadaceae;g__Methylibium;s__	0	0	0	0	0	0			0	0	9.16725e-06	0	0	0
k__Bacteria;p__Proteobacteria;c__Betaproteobacteria;o__Burkholderiales;f__Comamonadaceae;g__Rubrivivax;s__	0	3.20143e-05	0	6.96107e-06	0	0			0	0	0	7.99546e-06	0	1.87105e-05
k__Bacteria;p__Proteobacteria;c__Betaproteobacteria;o__Burkholderiales;f__Oxalobacteraceae;Other;Other	0	0	0	2.78443e-05	0	2.04093e-05			0	0	0	3.73121e-05	0	0
k__Bacteria;p__Proteobacteria;c__Betaproteobacteria;o__Burkholderiales;f__Oxalobacteraceae;g__;s__	0	0	0	4.17664e-05	0	2.04093e-05			0	0	9.16725e-06	3.73121e-05	9.21871e-06	1.24736e-05
k__Bacteria;p__Proteobacteria;c__Betaproteobacteria;o__Burkholderiales;f__Oxalobacteraceae;g__Janthinobacterium;s__lividum	0	2.13429e-05	0	1.39221e-05	0	0			0	0	0	0	0	6.23682e-06
k__Bacteria;p__Proteobacteria;c__Betaproteobacteria;o__Burkholderiales;f__Oxalobacteraceae;g__Oxalobacter;Other	0	0	0	0	0	0			0	0	0	1.06606e-05	0	0
k__Bacteria;p__Proteobacteria;c__Betaproteobacteria;o__Burkholderiales;f__Oxalobacteraceae;g__Oxalobacter;s__	0	0	0	6.96107e-06	0	0			0	0	0	0	0	0
k__Bacteria;p__Proteobacteria;c__Betaproteobacteria;o__Methylophilales;f__Methylophilaceae;g__;s__	0	0	0	0	0	0			0	0	0	0	0	0
k__Bacteria;p__Proteobacteria;c__Betaproteobacteria;o__Neisseriales;f__Neisseriaceae;g__;s__	0	0	0	0	0	0			0	0	9.16725e-06	0	0	0
k__Bacteria;p__Proteobacteria;c__Betaproteobacteria;o__Neisseriales;f__Neisseriaceae;g__Eikenella;s__	0	0	0	0	0	0			0	0	9.16725e-06	0	0	0
k__Bacteria;p__Proteobacteria;c__Betaproteobacteria;o__Neisseriales;f__Neisseriaceae;g__Neisseria;Other	0	0	0	0	0	0			0	0	9.16725e-06	0	0	0
k__Bacteria;p__Proteobacteria;c__Betaproteobacteria;o__Neisseriales;f__Neisseriaceae;g__Neisseria;s__	0	0	0	0	0	0			0	0	9.16725e-06	0	0	0
k__Bacteria;p__Proteobacteria;c__Betaproteobacteria;o__Neisseriales;f__Neisseriaceae;g__Neisseria;s__subflava	0	5.33572e-06	1.09846e-05	2.78443e-05	0	0			0	1.18212e-05	9.16725e-06	0	0	0
k__Bacteria;p__Proteobacteria;c__Betaproteobacteria;o__Rhodocyclales;f__Rhodocyclaceae;g__;s__	0	0	0	1.39221e-05	0	0			0	0	0	0	0	0
k__Bacteria;p__Proteobacteria;c__Deltaproteobacteria;o__Desulfarculales;f__Desulfarculaceae;g__;s__	0	0	0	0	0	0			0	3.54635e-05	0	0	0	0
k__Bacteria;p__Proteobacteria;c__Deltaproteobacteria;o__Desulfobacterales;f__Desulfobulbaceae;g__;s__	0	0	0	0	0	0			0	0	0	0	0	1.24736e-05
k__Bacteria;p__Proteobacteria;c__Deltaproteobacteria;o__Desulfovibrionales;f__Desulfovibrionaceae;g__;s__	0.00116238	0.00407649	0	0.000501197	0	3.40155e-05			0.000196673	0.000685628	0	0.000471732	0	0.0103843
k__Bacteria;p__Proteobacteria;c__Deltaproteobacteria;o__Desulfovibrionales;f__Desulfovibrionaceae;g__Bilophila;s__	0.00364961	0.00822769	0.0102981	0.00106504	0.00289302	0.00202052			0.0106756	0.000898409	0.0062704	0.00153246	0.000350311	1.24736e-05
k__Bacteria;p__Proteobacteria;c__Deltaproteobacteria;o__Desulfovibrionales;f__Desulfovibrionaceae;g__Desulfovibrio;s__	0.000124987	0.0058853	4.94307e-05	0.000835329	0.000121644	9.52433e-05			0	0	9.16725e-06	0.000980776	9.21871e-06	6.23682e-06
k__Bacteria;p__Proteobacteria;c__Deltaproteobacteria;o__Myxococcales;f__Myxococcaceae;g__Anaeromyxobacter;s__	0	0	0	0	0	0			0	2.36423e-05	0	0	0	0
k__Bacteria;p__Proteobacteria;c__Epsilonproteobacteria;o__Campylobacterales;f__Campylobacteraceae;g__Campylobacter;s__	0	2.13429e-05	1.09846e-05	0	0	6.80309e-06			1.84381e-05	0	2.75017e-05	2.66515e-06	0	0
k__Bacteria;p__Proteobacteria;c__Epsilonproteobacteria;o__Campylobacterales;f__Helicobacteraceae;g__Helicobacter;s__pylori	0	0	0	0	0	0	0		6.14602e-06	1.18212e-05	0	7.99546e-06	9.21871e-06	0
k__Bacteria;p__Proteobacteria;c__Gammaproteobacteria;Other;Other;Other;Other	0	0.000314808	0	2.08832e-05	0	6.80309e-06			0	0	0	0	0	0
k__Bacteria;p__Proteobacteria;c__Gammaproteobacteria;o__Aeromonadales;f__Aeromonadaceae;g__;s__	0	0	0	0	0	0			0	0	0	5.33031e-06	0	0
k__Bacteria;p__Proteobacteria;c__Gammaproteobacteria;o__Aeromonadales;f__Succinivibrionaceae;g__;s__	0	0	0	0.000167066	0	0			0	0	0	0	0	0
k__Bacteria;p__Proteobacteria;c__Gammaproteobacteria;o__Aeromonadales;f__Succinivibrionaceae;g__Succinatimonas;s__hippei	0	0	0	6.96107e-06	0	0			0	0	0	0	0	0
k__Bacteria;p__Proteobacteria;c__Gammaproteobacteria;o__Aeromonadales;f__Succinivibrionaceae;g__Succinivibrio;s__	0	0	0	0	0	0			0	0.119335	2.75017e-05	5.33031e-06	9.21871e-06	0
k__Bacteria;p__Proteobacteria;c__Gammaproteobacteria;o__Enterobacteriales;f__Enterobacteriaceae;Other;Other	0.00220602	0.00495155	2.74615e-05	0.00472657	0	0.000625884			0.00326968	0.00248245	0.000843387	0.000549021	4.60936e-05	0.00421609
k__Bacteria;p__Proteobacteria;c__Gammaproteobacteria;o__Enterobacteriales;f__Enterobacteriaceae;g__;s__	0.0353462	0.0325533	0.000565707	0.0359331	0.000306755	0.00229944			0.041166	0.0206161	0.0202871	0.0147143	0.00222171	0.0202822
k__Bacteria;p__Proteobacteria;c__Gammaproteobacteria;o__Enterobacteriales;f__Enterobacteriaceae;g__Citrobacter;Other	0	0	0	0	0	0			0	0	0	2.66515e-06	0	0
k__Bacteria;p__Proteobacteria;c__Gammaproteobacteria;o__Enterobacteriales;f__Enterobacteriaceae;g__Citrobacter;s__	0.000368711	0.000677637	0	2.78443e-05	0	2.04093e-05			6.76062e-05	0	2.75017e-05	7.99546e-06	0	4.36578e-05
k__Bacteria;p__Proteobacteria;c__Gammaproteobacteria;o__Enterobacteriales;f__Enterobacteriaceae;g__Enterobacter;Other	0.000443703	0.00202224	0	0.000870134	0	0.000727931			0.000350323	0.00215145	9.16725e-05	3.73121e-05	9.21871e-06	0.000823261
k__Bacteria;p__Proteobacteria;c__Gammaproteobacteria;o__Enterobacteriales;f__Enterobacteriaceae;g__Enterobacter;s__cloacae	0	0	0	0	0	0			0	0.000342814	0	0	0	0
k__Bacteria;p__Proteobacteria;c__Gammaproteobacteria;o__Enterobacteriales;f__Enterobacteriaceae;g__Erwinia;s__	0	1.60072e-05	1.09846e-05	0	0	0			0	0	0	0	0	0
k__Bacteria;p__Proteobacteria;c__Gammaproteobacteria;o__Enterobacteriales;f__Enterobacteriaceae;g__Escherichia;s__coli	6.24934e-06	0	0	2.78443e-05	0	0			0	0	0	5.06379e-05	0	0
k__Bacteria;p__Proteobacteria;c__Gammaproteobacteria;o__Enterobacteriales;f__Enterobacteriaceae;g__Klebsiella;s__	0.00107489	0.0644982	0	0.00246422	1.05778e-05	0.000891205			0.0135643	0.000177318	0.000687544	0.000333144	0.000267343	0.0018461
k__Bacteria;p__Proteobacteria;c__Gammaproteobacteria;o__Enterobacteriales;f__Enterobacteriaceae;g__Morganella;s__morganii	0	5.33572e-06	0	0	0	0			0.000215111	0	0	0	0	0
k__Bacteria;p__Proteobacteria;c__Gammaproteobacteria;o__Enterobacteriales;f__Enterobacteriaceae;g__Pantoea;Other	6.24934e-06	0	0	0	0	0			0	0	0	0	0	0
k__Bacteria;p__Proteobacteria;c__Gammaproteobacteria;o__Enterobacteriales;f__Enterobacteriaceae;g__Proteus;s__	1.8748e-05	0.00109382	0	4.87275e-05	0	0			6.14602e-06	0	9.16725e-06	0	9.21871e-06	0
k__Bacteria;p__Proteobacteria;c__Gammaproteobacteria;o__Enterobacteriales;f__Enterobacteriaceae;g__Providencia;s__	3.7496e-05	0	0	0	0	0			0	0	0	0	0	0
k__Bacteria;p__Proteobacteria;c__Gammaproteobacteria;o__Enterobacteriales;f__Enterobacteriaceae;g__Serratia;Other	0	0	0	6.96107e-06	0	0			6.14602e-06	0	0	0	0	0
k__Bacteria;p__Proteobacteria;c__Gammaproteobacteria;o__Enterobacteriales;f__Enterobacteriaceae;g__Serratia;s__	0.000118737	1.60072e-05	0	8.35329e-05	0	0.000190487			0.000110628	0	0	1.59909e-05	0	6.23682e-06
k__Bacteria;p__Proteobacteria;c__Gammaproteobacteria;o__Enterobacteriales;f__Enterobacteriaceae;g__Trabulsiella;s__farmeri	0	0	0	0	0	0			1.2292e-05	0	0	0	0	0
k__Bacteria;p__Proteobacteria;c__Gammaproteobacteria;o__Pasteurellales;f__Pasteurellaceae;Other;Other	6.24934e-06	1.60072e-05	5.4923e-06	2.08832e-05	0	2.04093e-05			0	0	0	0	0	0
k__Bacteria;p__Proteobacteria;c__Gammaproteobacteria;o__Pasteurellales;f__Pasteurellaceae;g__;s__	1.24987e-05	0.000320143	0	6.26497e-05	0	3.40155e-05			1.84381e-05	4.72847e-05	3.6669e-05	1.86561e-05	0	1.24736e-05
k__Bacteria;p__Proteobacteria;c__Gammaproteobacteria;o__Pasteurellales;f__Pasteurellaceae;g__Actinobacillus;Other	6.24934e-06	5.33572e-06	0	6.96107e-06	5.28888e-06	2.04093e-05			0	2.36423e-05	2.75017e-05	1.06606e-05	0	0
k__Bacteria;p__Proteobacteria;c__Gammaproteobacteria;o__Pasteurellales;f__Pasteurellaceae;g__Actinobacillus;s__	0	2.13429e-05	5.4923e-06	6.96107e-06	1.05778e-05	4.76216e-05			6.14602e-06	1.18212e-05	1.83345e-05	1.33258e-05	0	1.24736e-05
k__Bacteria;p__Proteobacteria;c__Gammaproteobacteria;o__Pasteurellales;f__Pasteurellaceae;g__Actinobacillus;s__parahaemolyticus	0	0	0	0	0	0			0	0	2.75017e-05	5.33031e-06	0	0
k__Bacteria;p__Proteobacteria;c__Gammaproteobacteria;o__Pasteurellales;f__Pasteurellaceae;g__Aggregatibacter;Other	6.24934e-06	0	0	0	0	6.80309e-06			6.14602e-06	0	0	0	0	0
k__Bacteria;p__Proteobacteria;c__Gammaproteobacteria;o__Pasteurellales;f__Pasteurellaceae;g__Aggregatibacter;s__	1.24987e-05	0	0	0	0	0			6.14602e-06	0	0	0	0	0
k__Bacteria;p__Proteobacteria;c__Gammaproteobacteria;o__Pasteurellales;f__Pasteurellaceae;g__Haemophilus;Other	6.24934e-06	0.000245443	1.09846e-05	4.87275e-05	1.05778e-05	2.72124e-05			1.84381e-05	1.18212e-05	5.50035e-05	2.66515e-06	0	1.24736e-05
k__Bacteria;p__Proteobacteria;c__Gammaproteobacteria;o__Pasteurellales;f__Pasteurellaceae;g__Haemophilus;s__	0	0	0	0	0	0			0	0	2.75017e-05	0	0	0
k__Bacteria;p__Proteobacteria;c__Gammaproteobacteria;o__Pasteurellales;f__Pasteurellaceae;g__Haemophilus;s__parainfluenzae	0.000387459	0.00458872	0.000203215	0.00179596	0.000830354	0.00189806			0.000239695	0.000626522	0.00190679	0.000676949	0	0.000324315
k__Bacteria;p__Proteobacteria;c__Gammaproteobacteria;o__Pasteurellales;f__Pasteurellaceae;g__Mannheimia;s__	0	7.47001e-05	2.19692e-05	4.17664e-05	0	2.72124e-05			0	0	9.16725e-05	1.86561e-05	0	0
k__Bacteria;p__Proteobacteria;c__Gammaproteobacteria;o__Pseudomonadales;f__Moraxellaceae;g__Acinetobacter;s__	0	0	0	6.96107e-06	0	0			0	0	0	0	0	0
k__Bacteria;p__Proteobacteria;c__Gammaproteobacteria;o__Pseudomonadales;f__Moraxellaceae;g__Enhydrobacter;s__	0	0	0	6.96107e-06	0	0			0	0	0	0	0	0
k__Bacteria;p__Proteobacteria;c__Gammaproteobacteria;o__Pseudomonadales;f__Pseudomonadaceae;g__;s__	0	0	0	1.39221e-05	0	0			0	0	0	5.33031e-06	0	0
k__Bacteria;p__Proteobacteria;c__Gammaproteobacteria;o__Pseudomonadales;f__Pseudomonadaceae;g__Pseudomonas;s__	6.24934e-06	1.60072e-05	0	0	0	0			0	0	0	0	0	0
k__Bacteria;p__Proteobacteria;c__Gammaproteobacteria;o__Xanthomonadales;f__Xanthomonadaceae;g__;s__	0	0	0	0	1.05778e-05	0			0	0	0	0	0	0
k__Bacteria;p__Synergistetes;c__Synergistia;o__Synergistales;f__Dethiosulfovibrionaceae;g__Pyramidobacter;s__piscolens	0	0	0	0	0	2.04093e-05			6.14602e-06	0	0	4.79728e-05	0	0
k__Bacteria;p__Synergistetes;c__Synergistia;o__Synergistales;f__Synergistaceae;Other;Other	0	0	9.33691e-05	5.56886e-05	5.28888e-06	4.76216e-05			0	0	0	3.4647e-05	0	0
k__Bacteria;p__Synergistetes;c__Synergistia;o__Synergistales;f__Synergistaceae;g__;s__	0	0	0	0.0027357	0	0			0	0	0	0.00157244	0	0
k__Bacteria;p__Synergistetes;c__Synergistia;o__Synergistales;f__Synergistaceae;g__Cloacibacillus;s__	0	0	1.64769e-05	0	0	0			0	0	0	2.66515e-06	0	0
k__Bacteria;p__TM7;c__TM7-3;o__;f__;g__;s__	4.37454e-05	1.60072e-05	6.59076e-05	4.17664e-05	0.000169244	0.000142865			9.83363e-05	0.000141854	0.000485864	0.000239864	0.000728278	4.98946e-05
k__Bacteria;p__TM7;c__TM7-3;o__CW040;f__;g__;s__	0	0	0	0	0	1.36062e-05			6.14602e-06	1.18212e-05	0	2.66515e-06	9.21871e-06	0
k__Bacteria;p__TM7;c__TM7-3;o__CW040;f__F16;g__;s__	0	0	5.4923e-06	0	0	0			0	0	0	0	0	0
k__Bacteria;p__TM7;c__TM7-3;o__I025;f__Rs-045;g__;s__	0	0	0	0	5.28888e-06	6.80309e-06			1.84381e-05	1.18212e-05	0	2.13212e-05	1.84374e-05	6.23682e-06
k__Bacteria;p__Tenericutes;c__Mollicutes;o__RF39;f__;g__;s__	0	0	0	8.35329e-05	0	0			0	0	0	7.19591e-05	0	0
k__Bacteria;p__Tenericutes;c__RF3;o__ML615J-28;f__;g__;s__	0	0	0	0.000139221	0	0			0	0	0	0	0	0
k__Bacteria;p__Verrucomicrobia;c__Opitutae;o__[Cerasicoccales];f__[Cerasicoccaceae];g__;s__	0	0	0	0.00238765	0	0			0	0	0	0.000943464	0	0
k__Bacteria;p__Verrucomicrobia;c__Verrucomicrobiae;o__Verrucomicrobiales;f__Verrucomicrobiaceae;g__Akkermansia;s__muciniphila	6.24934e-06	1.60072e-05	5.4923e-06	6.96107e-06	5.81777e-05	6.12278e-05			0	1.18212e-05	0.0513366	0.0251351	9.21871e-06	7.48419e-05
k__Bacteria;p__[Thermi];c__Deinococci;o__Deinococcales;f__Deinococcaceae;g__Deinococcus;s__	0	0	0	1.39221e-05	0	0			0	0	0	0	0	0
